# Supplementary material for: Bisulfite profiling of the MGMT promoter and comparison with routine testing in glioblastoma diagnostics
Source: Clin Epigenetics. 2022 Feb 18;14:26. doi: 10.1186/s13148-022-01244-4 (PMC8857788; doi:10.1186/s13148-022-01244-4)
Supplement: Supplementary file 1 — Additional file 1: Table S1. Glioblastoma sample cohort with clinical monitoring data (blue), MSP (orange), PyroMark (yellow) and local deep sequencing (green) results; For MSP results, 1 equals the presence and 0 the absence of a methylated PCR product, respectively. Missing results are indicated with “-”. Discordant MSP results (Esteller vs. Felsberg primer pair; proposed primer pair vs. pyrosequencing or LDBS) are highlighted in light orange. Results obtained from the same tumor but two different DNA isolations are highlighted in grey. ø=average methylation. [file 13148_2022_1244_MOESM1_ESM.xlsx]

## Sheet: tumor cohort
sample #	neuropath. diagnosis	IDHb wild-type or mutated	sex	age at 1st surgery	year of birth	PFSc [months]	Esteller MSP	Felsberg MSP	Tierling MSP	Øj MGMTup (% me)k	Ø MGMTe1l (% me)	Ø MGMTi1m (% me)	Badya CpG (% me)	MGMTe1 CpG +10 (% me)	MGMTe1 CpG +11 (% me)	MGMTe1 CpG +12 (% me)	MGMTe1 CpG +13 (% me)	Pyromark CpG Ø (% me)
#01	GBMd	WTe	fh	66	1950	7	1	0	-	46.4474	30.005	16.0023	14.6826	11	16	2	22	12.75
#02	GBM	WT	f	66	1950	50	1	0	-	-	47.8391	13.1464	0	26	17	17	28	22
#03	GBM	WT	mi	62	1955	8	0	0	-	-	3.63812	5.84444	0	-	-	-	-	-
#04	GBM	WT	m	52	1964	8	1	1	1	41.0536	59.8686	31.5663	44.5442	10	38	36	51	33.75
#05	GBM	WT	m	74	1942	> 4	1	1	1	72.6037	37.8034	46.8497	51.3285	15	59	8	68	37.5
#06	GBM	WT	m	68	1949	6	0	1	-	43.3641	34.7607	30.7083	33.7846	21	28	12	33	23.5
#07	GBM	WT	m	56	1960	6	1	1	-	90.5076	62.3	13.4225	14.4989	61	62	65	61	62.25
#08	GBM	WT	m	66	1950	7	1	0	-	24.0172	2.38844	-	-	2	1	3	4	2.25
#09	GBM	WT	m	58	1960	3	0	0	-	31.8306	1.62989	4.27604	0.753725	1	1	2	2	1.5
#10	GBM	WT	m	58	1958	9	1	0	0	51.0283	1.86312	-	-	1	2	1	3	1.75
#11	GBM	WT	m	59	1958	17.5	1	1	-	49.3276	8.4869	12.5769	16.3184	6	5	6	5	5.5
#12	GBM	WT	m	67	1951	0.5	0	0	-	31.4823	1.94389	1.66667	0	3	3	9	4	4.75
#13	GBM	WT	m	56	1960	16	1	0	1	58.268	17.4834	19.2466	29.0567	13	11	7	12	10.75
#14	GBM	WT	m	78	1940	23.5	1	1	-	31.0592	1.65683	4.98702	0.574713	3	4	3	4	3.5
#15	GBM	WT	f	71	1947	>10	1	1	-	39.1473	53.3107	18.8225	33.3273	39	39	42	39	39.75
#16	GBM	WT	m	56	1962	>15,5	1	1	-	52.7983	41.3348	26.5774	54.8446	21	38	33	26	29.5
#17	GBM	WT	m	61	1957	4.5	0	0	-	21.7136	2.80536	4.31738	13.1985	1	2	3	3	2.25
#18	GBM	WT	m	44	1966	85.5	1	1	-	0.655578	61.1228	0.660182	0.369549	6	5	9	12	8
#19	GBM	WT	m	73	1944	4	0	0	-	41.338	0.487902	3.50466	0.951796	2	2	5	4	3.25
#20	GBM	WT	m	55	1962	23.5	1	0	-	19.7253	1.47541	5.86329	6.73367	4	7	6	11	7
#21	astrocytoma III	WT	m	61	1956	8	1	0	-	50.1615	-	14.7914	0.396713	7	7	5	12	7.75
#22	GBM	WT	m	59	1959	>11	0	1	-	12.4773	0.441496	4.87877	0.621891	3	2	4	6	3.75
#23	GBM	WT	f	53	1961	42	1	1	-	24.4343	39.0176	9.16285	9.89857	36	42	14	33	31.25
#24	GBM	WT	f	70	1948	4	1	0	-	43.1654	4.9735	15.1469	4.92987	3	4	5	6	4.5
#25	GBM	WT	m	62	1956	8	0	0	-	70.539	0.867832	2.42651	0	2	1	3	4	2.5
#26	GBM	WT	m	62	1956	3.5	0	1	-	42.7057	2.68749	3.14274	0.652898	5	4	4	5	4.5
#27	GBM	WT	f	78	1939	7	0	0	-	58.5212	4.41757	15.8094	36.9822	8	5	6	9	7
#28	GBM	WT	m	77	1940	12.5	1	1	-	42.1408	63.3419	42.8438	86.9565	68	12	12	78	42.2
#29	GBM	WT	m	64	1952	5	0	0	0	53.7724	2.75189	4.62506	3.92872	5	7	6	6	6
#30	GBM	WT	f	48	1968	2.5	0	0	-	30.3729	1.76454	3.2092	0.101678	2	1	3	3	2.25
#31	GBM	WT	m	73	1945	4	1	1	-	33.1627	39.3839	32.436	46.0137	20	26	19	32	24.25	same
#31a	GBM	WT	m	73	1945	4	1	1	-	-	33.2358	-	-	21	51	9	52	33.25	case
#32	GBM	WT	f	76	1941	23	1	1	-	52.093	38.4984	31.2103	14.1836	7	8	53	60	32
#33	GBM	WT	f	75	1942	22	1	1	-	86.4022	75.3026	51.8123	90.862	69	71	69	72	70.25
#34	GBM	WT	f	68	1949	5	1	0	-	37.9326	3.92093	6.18026	17.4242	3	3	4	4	3.5
#35	GBM	WT	m	83	1934	9	1	1	-	33.3866	15.3378	22.2874	24.6618	27	17	8	11	15.75
#36	GBM	WT	m	43	1973	12	0	0	-	15.1278	0.921641	3.91148	0.285261	4	2	3	3	3
#37	GBM	WT	m	78	1940	-	0	1	-	28.6575	1.24175	2.84015	1.10189	2	2	3	3	2.5
#38	GBM	WT	m	70	1948	3.5	0	1	-	33.7867	9.68	23.5027	56.7116	6	12	7	14	9.75
#39	GBM	WT	f	48	1970	18	0	0	0	34.5008	0.876158	2.39764	0.816512	1	1	2	2	1.5
#40	GBM	WT	m	57	1961	>25.5	1	1	-	57.6817	23.2475	31.4586	51.9248	11	10	39	13	18.25
#41	GBM	WT	f	63	1955	7	0	0	-	61.4517	0.458033	4.0951	0.428265	1	1	3	2	1.75
#42	GBM	WT	m	74	1943	12	0	0	-	12.7731	1.7634	3.78415	0	5	5	4	5	4.75
#43	astrocytoma III	WT	m	84	1933	23.5	0	0	-	41.7935	0.456456	2.3372	0.448548	2	3	3	7	3.25
#44	GBM	WT	f	57	1960	15	1	1	0	39.519	25.6982	16.1622	38.8571	22	15	5	10	13
#45	astrocytoma III	WT	f	14	2004	6	1	1	-	62.467	43.9601	33.8699	41.2698	38	37	23	18	29
#46	astrocytoma III	WT	m	76	1941	13	0	0	-	18.3815	2.62	1.46762	0.37169	1	1	3	10	3.75
#47	GBM	WT	f	69	1948	4.5	0	0	0	55.9267	3.29543	1.91052	0.565232	4	33	6	22	16.25
#48	astrocytoma III	WT	m	61	1956	24	0	0	-	6.59205	0.848042	0.546535	0.609428	2	4	5	5	4
#49	GBM	WT	m	46	1971	4.5	1	0	-	16.5426	16.1852	2.36436	0.485232	8	9	14	9	10
#50	GBM	WT	m	39	1978	12	0	0	-	44.9617	0.88374	10.8026	5.51643	2	5	7	11	6.25
#51	astrocytoma III	R132Hf	f	68	1950	16.5	1	1	-	60.2204	39.2975	34.7301	47.1583	38	39	9	45	32.75
#52	astrocytoma III	WT	f	61	1938	>13.5	1	1	-	60.0397	22.8497	13.5951	10.7178	35	41	41	43	40
#53	Astro III	R132Cg	f	31	1987	>12	0	1	-	79.9834	7.75293	17.5695	1.38138	8	6	7	8	7.25
#54	GBM	WT	m	46	1972	7	0	0	-	17.1426	0.512999	0.512411	0.576701	2	2	3	6	3.25
#55	GBM	WT	m	68	1950	10	0	1	-	35.8775	2.39211	14.2353	9.30599	2	3	6	5	4
#56	GBM	WT	f	53	1961	22	1	1	1	59.8948	54.7861	5.35951	5.65149	55	52	36	48	47.75
#57	GBM	WT	f	54	1961	5	1	1	-	50.0932	5.29867	5.52342	5.3853	1	1	3	10	3.75
#58	GBM	WT	m	68	1948	7	0	1	-	59.0773	15.2814	6.92672	8.93907	1	6	2	7	3.75
#59	GBM	WT	m	70	1945	14.5	1	1	-	66.6624	9.50482	6.92517	3.69565	6	8	6	10	7.5
#60	astrocytoma III	WT	m	67	1949	8	1	1	-	90.6967	38.4169	26.4164	22.3924	31	35	33	32	32.75
#61	GBM	WT	f	56	1959	25.5	-	0	-	36.4127	24.2686	10.9733	14.8899	10	38	39	49	34
#62	GBM	WT	f	60	1957	2.5	1	1	0	59.6448	18.5263	7.93928	8.75671	9	8	9	15	10.25
#63	GBM	WT	m	59	1960	-	1	1	-	-	-	-	-	23	23	26	26	24.5
#64	GBM	WT	f	56	1963	-	0	0	-	-	-	-	-	18	8	6	13	11.25
#65	GBM	WT	f	65	1954	-	1	1	-	-	0.801476	1.40772	0.281955	4	54	38	58	38.5
#66	GBM	WT	m	71	1948	-	0	0	0	-	-	-	-	1	2	2	1	1.5
#67	GBM	WT	f	60	1959	-	0	0	0	-	-	-	-	3	4	5	6	4.5
#68	GBM	WT	m	-	1936	-	1	0	0	-	-	-	-	4	5	5	7	5.25
#69	GBM	R132Cg	m	38	1981	-	0	0	-	-	-	-	-	1	6	12	16	8.75
#70	GBM	WT	m	56	1963	-	1	1	1	52.2746	38.922	24.8673	40.6506	66	67	4	69	51.5
#71	GBM	WT	f	55	1964	-	1	1	1	40.148	-	29.8215	56.7173	24	6	23	16	17.25
#72	GBM	WT	m	61	1958	-	1	0	0	28.2353	0.669652	3.91988	0.921955	1	1	2	1	1.25
#73	GBM	WT	f	65	1955	-	1	0	0	28.3373	2.65893	4.16453	1.46786	1	1	17	18	9.25	same case
#73a	GBM	WT	f	65	1955	-	1	0	0	26.3072	0.55088	2.39675	0.753348	1	2	2	1	1.5
#74	GBM	WT	m	62	1957	-	1	1	0	36.5238	1.87375	4.08829	1.67827	1	4	4	3	3
#75	GBM	WT	m	77	1942	-	0	1	0	10.6233	0.702325	1.40187	0.567465	13	14	14	14	13.75
#76	astrocytoma III	WT	f	66	1954	-	1	1	1	64.1681	32.8225	-	0	33	35	35	38	35.25
#77	GBM	WT	m	80	1940	-	1	1	1	29.7899	11.8713	17.9072	18.7432	14	15	13	16	14.5
#78	astrocytoma III	WT	m	53	1966	-	0	0	-	27.9404	3.88517	11.8942	5.00556	4	3	3	5	3.75
#79	GBM	WT	f	67	1953	-	0	0	0	22.193	24.758	3.30848	2.14961	2	5	2	4	2.25
#80	GBM	WT	f	80	1939	-	0	0	0	-	0.827062	0.424561	0.294551	2	1	3	3	3.25
Total number of analyzed cases:							79	80	24	69	72	70	70	79	79	79	79	79
a: Bady P, Sciuscio D, Diserens AC, Bloch J, van den Bent MJ, Marosi C, Dietrich PY, Weller M, Mariani L, Heppner FL, Mcdonald DR, Lacombe D, Stupp R, Delorenzi M, Hegi ME. MGMT methylation analysis of glioblastoma on the Infinium methylation BeadChip identifies two distinct CpG regions associated with gene silencing and outcome, yielding a prediction model for comparisons across datasets, tumor …
b: Isocitrate dehydrogenase
c: progression free survival
d: GBM = glioblastoma
e: WT = wildtype
f: R132H: arginine to histidine mutation at position 132
g: R132C: arginine to cysteine mutation at position 132
h: f = female
i: m = male
j: Ø = average
k: % me = % methylation
l: MGMTe1 = MGMT exon 1
m: MGMTi1 = MGMT intron 1
