# Supplementary material for: Bisulfite profiling of the MGMT promoter and comparison with routine testing in glioblastoma diagnostics
Source: Clin Epigenetics. 2022 Feb 18;14:26. doi: 10.1186/s13148-022-01244-4 (PMC8857788; doi:10.1186/s13148-022-01244-4)
Supplement: Supplementary file 2 — Additional file 2: Table S2. Average DNA methylation values, variances and p values for single CpGs and combinations of CpGs based on a logistic regression model; CpGs were analyzed methylation domain-wise, most significant neighboring CpGs, PyroMark and MSP-covered CpGs are highlighted in yellow, blue and red, respectively. [file 13148_2022_1244_MOESM2_ESM.xlsx]

## Sheet: up_domain3
up_domain3: CpG -66 to CpG -62
Positive	12
Negative	60
Name	P.value	Mean.Mean.Positive	SD.Mean.Positive	Mean.Mean.Negative	SD.Mean.Negative
CpG.63	7.39379e-05	0.242	NA	0.803484	NA
CpG.64	0.000121022	0.310407	NA	0.760427	NA
CpG.65	0.000239008	0.177205	NA	0.69875	NA
CpG.66	0.000302067	0.201718	NA	0.698912	NA
CpG.64&CpG.63	0.000501301	0.276203	0.0483712	0.781956	0.0304457
CpG.65&CpG.64	0.000555416	0.243806	0.0941879	0.729589	0.0436126
CpG.66&CpG.64	0.000758241	0.256062	0.0768548	0.72967	0.0434977
CpG.64&CpG.62	0.0010043	0.236875	0.10399	0.736827	0.0333755
CpG.66&CpG.63	0.00139415	0.221859	0.0284836	0.751198	0.0739434
CpG.63&CpG.62	0.00139833	0.202672	0.0556184	0.758356	0.0638212
CpG.66&CpG.65	0.00191567	0.189462	0.0173331	0.698831	0.000114813
CpG.64&CpG.63&CpG.62	0.00219949	0.238583	0.0735912	0.759046	0.0451443
CpG.66&CpG.64&CpG.63	0.00361472	0.251375	0.0549477	0.754275	0.0525567
CpG.65&CpG.64&CpG.62	0.0038856	0.216985	0.081202	0.724135	0.032253
CpG.62	0.00424379	0.163344	NA	0.713227	NA
CpG.65&CpG.62	0.00506182	0.170274	0.00980165	0.705989	0.010237
CpG.65&CpG.63	0.00550097	0.209603	0.0458168	0.751117	0.0740582
CpG.65&CpG.64&CpG.63	0.00593865	0.243204	0.0666091	0.75422	0.0526422
CpG.66&CpG.65&CpG.64	0.00859596	0.229777	0.0708954	0.719363	0.0355627
CpG.65&CpG.64&CpG.63&CpG.62	0.00878611	0.223239	0.0674705	0.743972	0.0476191
CpG.66&CpG.64&CpG.62	0.0098043	0.225156	0.0762819	0.724189	0.0321892
CpG.66&CpG.65&CpG.63	0.00993145	0.206974	0.0327156	0.733715	0.0604215
CpG.66&CpG.65&CpG.64&CpG.63	0.0101575	0.232833	0.0582076	0.740393	0.0511099
CpG.65&CpG.63&CpG.62	0.01105	0.194183	0.0419867	0.738487	0.0567526
CpG.66&CpG.63&CpG.62	0.0135011	0.202354	0.039332	0.738541	0.0566958
CpG.66&CpG.64&CpG.63&CpG.62	0.0163861	0.229367	0.0628507	0.744013	0.0475678
CpG.66&CpG.65&CpG.62	0.0227947	0.180756	0.019432	0.70363	0.00831203
CpG.66&CpG.65&CpG.64&CpG.62	0.0267734	0.213168	0.0667391	0.717829	0.0291985
CpG.66&CpG.65&CpG.63&CpG.62	0.0415591	0.196067	0.0344884	0.728593	0.0503863
CpG.66&CpG.65&CpG.64&CpG.63&CpG.62	0.0847694	0.218935	0.0592185	0.73496	0.0458995
CpG.66&CpG.62	0.972131	0.182531	0.0271348	0.70607	0.0101222

## Sheet: up_domain4
up_domain4: CpG -61 to CpG -57
Positive	14
Negative	58
Name	P.value	Mean.Mean.Positive	SD.Mean.Positive	Mean.Mean.Negative	SD.Mean.Negative
CpG.61&CpG.58	3.92349e-05	0.780102	0.000879102	0.313321	0.00104348
CpG.61&CpG.60	4.21731e-05	0.757176	0.031543	0.25805	0.0792089
CpG.59&CpG.57	5.80317e-05	0.803441	0.00532193	0.281758	0.0423326
CpG.60&CpG.58	7.23633e-05	0.757798	0.0324221	0.257312	0.0781654
CpG.60	0.000103655	0.734872	NA	0.202041	NA
CpG.59	0.00011168	0.799678	NA	0.311691	NA
CpG.61&CpG.60&CpG.58	0.000148871	0.765025	0.026121	0.276228	0.064252
CpG.61&CpG.59&CpG.57	0.000157851	0.795454	0.0143363	0.292525	0.0352678
CpG.61	0.000183954	0.77948	NA	0.314059	NA
CpG.61&CpG.57	0.000197872	0.793342	0.0196035	0.282942	0.0440069
CpG.61&CpG.59	0.00021888	0.789579	0.0142816	0.312875	0.00167437
CpG.57	0.000219261	0.807204	NA	0.251824	NA
CpG.58	0.000227085	0.780724	NA	0.312584	NA
CpG.61&CpG.60&CpG.57	0.000256212	0.773852	0.036493	0.255975	0.0561244
CpG.59&CpG.58	0.000258381	0.790201	0.0134025	0.312137	0.000630884
CpG.61&CpG.60&CpG.59&CpG.57	0.000275801	0.780309	0.0324741	0.269904	0.0536288
CpG.61&CpG.60&CpG.59	0.000333655	0.771343	0.0331603	0.27593	0.0640012
CpG.59&CpG.58&CpG.57	0.000346142	0.795868	0.013645	0.292033	0.0348248
CpG.58&CpG.57	0.000381086	0.793964	0.0187244	0.282204	0.0429634
CpG.60&CpG.57	0.000555117	0.771038	0.0511465	0.226932	0.035202
CpG.61&CpG.60&CpG.58&CpG.57	0.000624083	0.77557	0.0299939	0.270127	0.0538619
CpG.61&CpG.58&CpG.57	0.000824149	0.789136	0.0156597	0.292822	0.0355132
CpG.60&CpG.59	0.000904257	0.767275	0.0458246	0.256866	0.0775345
CpG.61&CpG.60&CpG.59&CpG.58	0.00155828	0.773688	0.0274785	0.285094	0.0553772
CpG.61&CpG.59&CpG.58	0.0015914	0.786627	0.0113191	0.312778	0.00119588
CpG.60&CpG.58&CpG.57	0.00186029	0.774267	0.0365958	0.255483	0.0553621
CpG.60&CpG.59&CpG.57	0.00317881	0.780585	0.0397667	0.255185	0.0549024
CpG.61&CpG.59&CpG.58&CpG.57	0.00675224	0.791771	0.0138299	0.29754	0.0304926
CpG.61&CpG.60&CpG.59&CpG.58&CpG.57	0.00790687	0.780392	0.028124	0.27844	0.050213
CpG.60&CpG.59&CpG.58	0.109593	0.771758	0.0333202	0.275439	0.0635658
CpG.60&CpG.59&CpG.58&CpG.57	0.979597	0.780619	0.0324695	0.269535	0.0532274

## Sheet: up_domain5
up_domain5: CpG -56 to CpG -47
Positive	13
Negative	59
Name	P.value	Mean.Mean.Positive	SD.Mean.Positive	Mean.Mean.Negative	SD.Mean.Negative
CpG.48	2.69928e-05	0.642864	NA	0.100727	NA
CpG.53&CpG.47	2.96015e-05	0.713414	0.0755786	0.209693	0.0843978
CpG.52	5.6885e-05	0.606251	NA	0.1345	NA
CpG.48&CpG.47	5.97833e-05	0.651418	0.0120969	0.125371	0.0348517
CpG.50&CpG.47	6.37684e-05	0.70388	0.0620951	0.149569	0.000630766
CpG.56	6.74584e-05	0.659487	NA	0.178474	NA
CpG.49	7.56444e-05	0.532805	NA	0.127556	NA
CpG.51	7.72989e-05	0.562206	NA	0.113015	NA
CpG.51&CpG.50	7.85081e-05	0.654997	0.131226	0.131069	0.0255318
CpG.52&CpG.50	8.70231e-05	0.677019	0.100081	0.141811	0.0103399
CpG.56&CpG.49	8.76807e-05	0.596146	0.0895777	0.153015	0.0360044
CpG.53&CpG.51	8.76999e-05	0.664531	0.14471	0.191193	0.11056
CpG.53&CpG.52	8.91514e-05	0.686554	0.113565	0.201936	0.0953684
CpG.51&CpG.47	9.21287e-05	0.611089	0.069131	0.131515	0.0261625
CpG.52&CpG.47	9.43616e-05	0.633112	0.0379862	0.142257	0.0109706
CpG.56&CpG.52&CpG.51&CpG.50&CpG.47	9.78165e-05	0.647141	0.0695211	0.145025	0.0239579
CpG.47	0.000101493	0.659972	NA	0.150015	NA
CpG.55&CpG.49	0.00010564	0.629647	0.136956	0.153983	0.0373726
CpG.56&CpG.54&CpG.49	0.000109566	0.648843	0.111099	0.167555	0.035811
CpG.56&CpG.51&CpG.49	0.000109612	0.584832	0.0663027	0.139682	0.0343727
CpG.56&CpG.54	0.000109756	0.706862	0.0669987	0.187555	0.0128426
CpG.49&CpG.47	0.000110257	0.596388	0.0899208	0.138785	0.0158807
CpG.56&CpG.51&CpG.50&CpG.47	0.000111703	0.657363	0.0758129	0.147657	0.0268169
CpG.50&CpG.49	0.000114865	0.640296	0.152016	0.138339	0.0152499
CpG.56&CpG.49&CpG.48	0.00011833	0.611719	0.068845	0.135586	0.0394906
CpG.54&CpG.47	0.000120348	0.707105	0.0666556	0.173325	0.0329663
CpG.53&CpG.49	0.000123011	0.64983	0.165499	0.198464	0.100279
CpG.56&CpG.55&CpG.49	0.000124423	0.639594	0.098363	0.162146	0.0299717
CpG.54	0.000125241	0.754237	NA	0.196636	NA
CpG.53&CpG.48	0.000126533	0.70486	0.0876755	0.185049	0.11925
CpG.53&CpG.52&CpG.50	0.000127822	0.706965	0.0877402	0.184331	0.0740088
CpG.56&CpG.48	0.000127947	0.651175	0.0117538	0.139601	0.0549755
CpG.56&CpG.49&CpG.47	0.000128074	0.617421	0.0732804	0.152015	0.0255178
CpG.56&CpG.54&CpG.52&CpG.51&CpG.47	0.000130203	0.648431	0.0718754	0.154528	0.0335086
CpG.52&CpG.50&CpG.47	0.000133514	0.671337	0.0714493	0.144546	0.00871139
CpG.56&CpG.53&CpG.49	0.000133605	0.653049	0.117158	0.1918	0.0718407
CpG.54&CpG.53	0.000133698	0.760547	0.00892296	0.233004	0.0514315
CpG.56&CpG.52&CpG.51&CpG.47	0.000135208	0.621979	0.0471539	0.144001	0.0275375
CpG.53&CpG.50&CpG.47	0.000137162	0.724872	0.057008	0.189503	0.0691695
CpG.52&CpG.51&CpG.47	0.000140683	0.609476	0.0489627	0.13251	0.0185798
CpG.55&CpG.51&CpG.47	0.000142276	0.649556	0.0826358	0.147813	0.0337507
CpG.56&CpG.55	0.000148091	0.692988	0.0473784	0.179442	0.0013682
CpG.52&CpG.49	0.000148559	0.569528	0.0519346	0.131028	0.00491008
CpG.56&CpG.53&CpG.51&CpG.47	0.000148839	0.66213	0.0835943	0.177719	0.0667203
CpG.56&CpG.50&CpG.49	0.000156806	0.646693	0.108061	0.151718	0.025558
CpG.50&CpG.48	0.000158038	0.695326	0.074192	0.124925	0.034221
CpG.56&CpG.51&CpG.49&CpG.47	0.000159511	0.603617	0.0658953	0.142265	0.0285368
CpG.53&CpG.52&CpG.47	0.000159829	0.677693	0.0817558	0.184629	0.0737981
CpG.51&CpG.49	0.000161829	0.547505	0.0207898	0.120286	0.0102818
CpG.56&CpG.52&CpG.50&CpG.47	0.000163765	0.668374	0.0586383	0.153028	0.0183949
CpG.52&CpG.51&CpG.50&CpG.47	0.00016432	0.644054	0.0798795	0.136663	0.0172955
CpG.53&CpG.52&CpG.51&CpG.47	0.000164419	0.648821	0.0882629	0.166725	0.070092
CpG.56&CpG.51&CpG.47	0.000165633	0.627221	0.0563057	0.147168	0.0328221
CpG.56&CpG.55&CpG.54&CpG.51&CpG.47	0.000165755	0.672478	0.0743084	0.16371	0.0329335
CpG.56&CpG.54&CpG.51&CpG.47	0.000168987	0.658975	0.0784015	0.159535	0.0364687
CpG.53&CpG.52&CpG.51&CpG.50&CpG.47	0.000169867	0.668615	0.0883268	0.163205	0.0612098
CpG.54&CpG.49	0.000171315	0.643521	0.156576	0.162096	0.048847
CpG.56&CpG.55&CpG.51&CpG.47	0.000176529	0.652039	0.0676543	0.155478	0.0315346
CpG.56&CpG.53	0.000177297	0.713171	0.0759217	0.223923	0.0642741
CpG.53	0.000178433	0.766856	NA	0.269371	NA
CpG.56&CpG.53&CpG.52&CpG.51&CpG.47	0.000183259	0.650954	0.0765866	0.169075	0.0609284
CpG.53&CpG.51&CpG.50	0.000186911	0.692283	0.113053	0.17717	0.0818644
CpG.56&CpG.55&CpG.54&CpG.52&CpG.51&CpG.47	0.000198441	0.66144	0.0717523	0.158842	0.0317789
CpG.55&CpG.47	0.000201757	0.693231	0.0470353	0.165212	0.0214919
CpG.56&CpG.55&CpG.53&CpG.51&CpG.47	0.000203167	0.675002	0.0779066	0.178257	0.057794
CpG.55	0.000204164	0.72649	NA	0.180409	NA
CpG.53&CpG.50	0.000205504	0.757322	0.0134835	0.209247	0.0850286
CpG.56&CpG.52&CpG.49&CpG.47	0.000207583	0.614629	0.0600933	0.147636	0.0226009
CpG.56&CpG.53&CpG.51&CpG.49	0.000210654	0.630338	0.105896	0.172104	0.0706576
CpG.56&CpG.55&CpG.51&CpG.49	0.000218292	0.620247	0.0891483	0.149864	0.0346747
CpG.52&CpG.48	0.000221127	0.624558	0.0258893	0.117614	0.0238811
CpG.55&CpG.49&CpG.47	0.000222181	0.639755	0.0984125	0.15266	0.0265256
CpG.56&CpG.55&CpG.52&CpG.51&CpG.47	0.000225996	0.642881	0.0620655	0.151283	0.0288763
CpG.55&CpG.54&CpG.49	0.000226794	0.671177	0.120635	0.1682	0.036122
CpG.55&CpG.54&CpG.53	0.000227563	0.749194	0.0206502	0.215472	0.047378
CpG.56&CpG.52&CpG.49	0.00023282	0.599514	0.0636092	0.146843	0.0276121
CpG.54&CpG.51&CpG.47	0.00023347	0.658805	0.096021	0.153222	0.0419026
CpG.55&CpG.54&CpG.51&CpG.47	0.000238262	0.675726	0.0853932	0.160019	0.0368148
CpG.55&CpG.53&CpG.51&CpG.47	0.000240103	0.678881	0.0893996	0.178203	0.0667346
CpG.55&CpG.52&CpG.51&CpG.50&CpG.47	0.000242048	0.660541	0.078388	0.145412	0.0246392
CpG.55&CpG.52&CpG.51&CpG.47	0.000242335	0.63873	0.0708609	0.144485	0.0283499
CpG.55&CpG.51&CpG.49	0.000247953	0.607167	0.104377	0.140327	0.0354654
CpG.56&CpG.52	0.000248556	0.632869	0.0376431	0.156487	0.0310944
CpG.56&CpG.55&CpG.52&CpG.51&CpG.50&CpG.47	0.000249068	0.660366	0.0701137	0.150923	0.0258428
CpG.56&CpG.54&CpG.51&CpG.49	0.000251229	0.627184	0.100525	0.15392	0.0399826
CpG.56&CpG.54&CpG.53&CpG.51&CpG.47	0.000251981	0.680552	0.0832932	0.181502	0.0583976
CpG.55&CpG.52&CpG.50	0.000253258	0.69351	0.0763145	0.154677	0.0234531
CpG.55&CpG.54&CpG.52&CpG.51&CpG.47	0.000256891	0.661831	0.0802144	0.154915	0.0338636
CpG.55&CpG.52&CpG.49&CpG.47	0.000259871	0.631379	0.0820811	0.14812	0.0234844
CpG.56&CpG.53&CpG.51&CpG.50&CpG.47	0.000261198	0.679262	0.0819051	0.172	0.0591798
CpG.49&CpG.48	0.000264044	0.587834	0.0778239	0.114142	0.018971
CpG.56&CpG.53&CpG.52&CpG.51&CpG.50&CpG.47	0.000265388	0.667093	0.0790897	0.16575	0.0551015
CpG.56&CpG.55&CpG.54&CpG.53&CpG.51&CpG.47	0.000276236	0.688208	0.076824	0.18132	0.0522343
CpG.56&CpG.52&CpG.50	0.000278008	0.671175	0.0714885	0.154032	0.0223944
CpG.55&CpG.53&CpG.49	0.000278698	0.675384	0.125116	0.192445	0.0716697
CpG.55&CpG.54	0.000280954	0.740363	0.0196203	0.188523	0.0114744
CpG.56&CpG.53&CpG.52	0.000281686	0.677531	0.0818089	0.194115	0.0687826
CpG.51&CpG.50&CpG.47	0.000282032	0.656655	0.0928353	0.137384	0.0211088
CpG.52&CpG.51&CpG.48&CpG.47	0.000283189	0.617823	0.0433234	0.124564	0.02197
CpG.56&CpG.52&CpG.51&CpG.50	0.000287662	0.643933	0.0798476	0.143778	0.0274761
CpG.54&CpG.52&CpG.50	0.000288649	0.702759	0.0836401	0.160086	0.0324866
CpG.55&CpG.48	0.000290744	0.684677	0.0591322	0.140568	0.0563437
CpG.54&CpG.52&CpG.51&CpG.50&CpG.47	0.000290817	0.666091	0.084933	0.148658	0.0307197
CpG.56&CpG.55&CpG.51&CpG.50&CpG.47	0.000291769	0.671188	0.07257	0.154207	0.0274573
CpG.55&CpG.52&CpG.49	0.000292137	0.621849	0.0977801	0.147488	0.0287207
CpG.56&CpG.48&CpG.47	0.000297685	0.654108	0.00974002	0.143072	0.0393358
CpG.54&CpG.48	0.000301021	0.698551	0.0787525	0.148682	0.067818
CpG.56&CpG.51&CpG.50	0.000303541	0.656493	0.0928271	0.146871	0.0327874
CpG.56&CpG.51&CpG.48	0.000306561	0.621519	0.0520346	0.130739	0.041794
CpG.54&CpG.53&CpG.51&CpG.47	0.000306781	0.685818	0.0952126	0.182259	0.0674033
CpG.55&CpG.50&CpG.49	0.000309944	0.669027	0.118452	0.152363	0.026575
CpG.54&CpG.52	0.000316668	0.680244	0.104642	0.165568	0.0439369
CpG.53&CpG.49&CpG.47	0.000325612	0.653211	0.117172	0.182314	0.0762255
CpG.50&CpG.49&CpG.47	0.000326533	0.646855	0.10809	0.142231	0.0127169
CpG.56&CpG.54&CpG.52&CpG.49	0.000331144	0.638195	0.0931784	0.159292	0.0335875
CpG.56&CpG.53&CpG.49&CpG.47	0.000332962	0.65478	0.0957221	0.181354	0.0622675
CpG.56&CpG.55&CpG.49&CpG.47	0.000334648	0.644688	0.0809568	0.159113	0.0252123
CpG.54&CpG.51&CpG.49&CpG.47	0.000338461	0.627305	0.100577	0.146806	0.0365409
CpG.55&CpG.54&CpG.47	0.000340535	0.713566	0.0484433	0.175687	0.0236667
CpG.56&CpG.50&CpG.49&CpG.47	0.000341364	0.650013	0.0884809	0.151292	0.0208854
CpG.56&CpG.55&CpG.52&CpG.49&CpG.47	0.00034301	0.637001	0.0721872	0.154191	0.0244522
CpG.53&CpG.52&CpG.50&CpG.47	0.000347885	0.695217	0.0753944	0.175752	0.0628167
CpG.56&CpG.55&CpG.52&CpG.49	0.000352252	0.631258	0.0820251	0.155235	0.028106
CpG.54&CpG.53&CpG.51&CpG.50&CpG.47	0.000352748	0.698212	0.0869893	0.175632	0.0602247
CpG.54&CpG.52&CpG.51&CpG.47	0.000354748	0.645667	0.0826871	0.148542	0.0354708
CpG.55&CpG.53&CpG.47	0.000358054	0.717773	0.0539727	0.199932	0.062027
CpG.56&CpG.54&CpG.51&CpG.50&CpG.47	0.000358806	0.676738	0.0786614	0.157453	0.0319242
CpG.56&CpG.49&CpG.48&CpG.47	0.000360801	0.623782	0.0611706	0.139193	0.0330412
CpG.56&CpG.52&CpG.47	0.000365538	0.641903	0.0308765	0.15433	0.0223023
CpG.56&CpG.53&CpG.52&CpG.47	0.000369323	0.673141	0.0673712	0.18309	0.0603344
CpG.55&CpG.53&CpG.52&CpG.51&CpG.50&CpG.47	0.000373264	0.67826	0.0824594	0.166072	0.0551964
CpG.52&CpG.51&CpG.50&CpG.48&CpG.47	0.000375166	0.643816	0.0691797	0.129476	0.0219689
CpG.55&CpG.54&CpG.53&CpG.51&CpG.47	0.000376031	0.693952	0.0844389	0.181889	0.0583789
CpG.56&CpG.55&CpG.50&CpG.49	0.000378305	0.666642	0.0968332	0.15889	0.0253233
CpG.55&CpG.51&CpG.49&CpG.47	0.000378417	0.620368	0.0892197	0.142749	0.0293597
CpG.53&CpG.48&CpG.47	0.000379492	0.689897	0.0671949	0.173371	0.0867143
CpG.56&CpG.55&CpG.51&CpG.48	0.000383466	0.647762	0.0675262	0.143156	0.0422052
CpG.54&CpG.49&CpG.47	0.000389029	0.649005	0.111123	0.158069	0.0352373
CpG.53&CpG.51&CpG.47	0.000390146	0.663011	0.102359	0.177467	0.081713
CpG.55&CpG.53&CpG.51&CpG.50&CpG.47	0.000390925	0.692662	0.0833297	0.172387	0.059239
CpG.54&CpG.51&CpG.49	0.0003966	0.616416	0.120259	0.145736	0.0446765
CpG.56&CpG.55&CpG.52&CpG.50&CpG.47	0.000398063	0.679997	0.0570466	0.158504	0.0200929
CpG.56&CpG.55&CpG.54&CpG.53&CpG.51	0.000401266	0.693855	0.084488	0.187581	0.0558258
CpG.55&CpG.52&CpG.50&CpG.49&CpG.47	0.000404305	0.654661	0.0881088	0.148321	0.020343
CpG.52&CpG.51&CpG.48	0.000404749	0.603774	0.0403862	0.116081	0.0170939
CpG.56&CpG.54&CpG.52&CpG.51&CpG.50&CpG.47	0.00040512	0.66499	0.0760142	0.153627	0.0300521
CpG.56&CpG.55&CpG.53&CpG.52&CpG.51&CpG.47	0.000406813	0.663544	0.0751221	0.170964	0.0546921
CpG.54&CpG.50&CpG.49	0.000407841	0.678276	0.126024	0.157772	0.0353429
CpG.55&CpG.50&CpG.49&CpG.47	0.000409638	0.666763	0.0968216	0.151776	0.0217301
CpG.54&CpG.53&CpG.49	0.000412789	0.684633	0.131638	0.197855	0.0709155
CpG.56&CpG.53&CpG.50&CpG.49	0.000413314	0.676734	0.106745	0.181131	0.0624185
CpG.55&CpG.52	0.000414935	0.666371	0.0850215	0.157454	0.0324626
CpG.51&CpG.48	0.00041843	0.602535	0.0570341	0.106871	0.00868917
CpG.56&CpG.53&CpG.51&CpG.49&CpG.47	0.000429658	0.636265	0.0926608	0.167686	0.0619836
CpG.56&CpG.52&CpG.50&CpG.49&CpG.47	0.000429837	0.64126	0.0790864	0.147934	0.0195842
CpG.55&CpG.53&CpG.52&CpG.51&CpG.47	0.000431387	0.664355	0.0839597	0.169462	0.0610092
CpG.54&CpG.53&CpG.52&CpG.51&CpG.50&CpG.47	0.000433237	0.682885	0.0863896	0.168777	0.0564233
CpG.56&CpG.55&CpG.51&CpG.49&CpG.47	0.00043547	0.628192	0.0792223	0.149894	0.0300292
CpG.56&CpG.54&CpG.52&CpG.47	0.000438556	0.669987	0.0615654	0.164906	0.0279116
CpG.55&CpG.49&CpG.48	0.000440298	0.634053	0.0971428	0.136231	0.0405431
CpG.54&CpG.52&CpG.47	0.000443349	0.673487	0.0749129	0.160384	0.0323398
CpG.56&CpG.51&CpG.50&CpG.49	0.000444703	0.625571	0.0978228	0.142042	0.0284594
CpG.56&CpG.53&CpG.52&CpG.49	0.000447957	0.64135	0.0984797	0.177475	0.0652806
CpG.55&CpG.53&CpG.52	0.000451465	0.699866	0.0835471	0.19476	0.0685714
CpG.56&CpG.54&CpG.51&CpG.48	0.000457561	0.654698	0.0787947	0.147213	0.0474353
CpG.55&CpG.51&CpG.50&CpG.47	0.00045842	0.674114	0.0834555	0.14814	0.0275651
CpG.56&CpG.54&CpG.52&CpG.51&CpG.50	0.000460573	0.665994	0.084942	0.15435	0.033541
CpG.54&CpG.53&CpG.47	0.000461053	0.727022	0.0584087	0.205341	0.0601525
CpG.56&CpG.53&CpG.52&CpG.49&CpG.47	0.000471004	0.645074	0.0856916	0.171983	0.0578532
CpG.56&CpG.54&CpG.49&CpG.47	0.000473757	0.651625	0.0908827	0.16317	0.0305265
CpG.54&CpG.51&CpG.50&CpG.47	0.000475182	0.681051	0.0901452	0.152197	0.0342746
CpG.55&CpG.52&CpG.50&CpG.47	0.000476105	0.685125	0.0645275	0.153512	0.0192908
CpG.56&CpG.55&CpG.53&CpG.52&CpG.47	0.00048251	0.683811	0.0630347	0.182554	0.0522649
CpG.56&CpG.55&CpG.51&CpG.48&CpG.47	0.000488423	0.650204	0.0587338	0.144528	0.0366792
CpG.56&CpG.53&CpG.52&CpG.50&CpG.49&CpG.47	0.000490974	0.662193	0.0873658	0.168173	0.0525803
CpG.56&CpG.51&CpG.48&CpG.47	0.00049193	0.631132	0.046634	0.135558	0.0354596
CpG.54&CpG.50&CpG.49&CpG.47	0.000495666	0.6737	0.103304	0.155832	0.0291168
CpG.56&CpG.47	0.000497158	0.659729	0.000343093	0.164244	0.0201237
CpG.56&CpG.54&CpG.53&CpG.52&CpG.51	0.000499003	0.669807	0.0898204	0.178399	0.0608496
CpG.54&CpG.53&CpG.52&CpG.51&CpG.47	0.000502251	0.669904	0.0898067	0.172708	0.0621579
CpG.54&CpG.53&CpG.52	0.000503548	0.709115	0.0893057	0.200169	0.067505
CpG.54&CpG.52&CpG.50&CpG.49&CpG.47	0.000504554	0.66021	0.0944122	0.151566	0.0269603
CpG.56&CpG.55&CpG.52&CpG.50&CpG.49	0.00051316	0.654564	0.0881017	0.154012	0.0244935
CpG.56&CpG.53&CpG.51&CpG.50	0.000514484	0.684084	0.0937527	0.177496	0.0668452
CpG.52&CpG.50&CpG.48	0.000522109	0.665634	0.0734642	0.128117	0.0248213
CpG.56&CpG.52&CpG.51&CpG.48	0.000523519	0.617702	0.0431665	0.131679	0.0341765
CpG.56&CpG.55&CpG.54&CpG.49	0.000525962	0.668255	0.098671	0.170769	0.0299375
CpG.56&CpG.53&CpG.51	0.000527439	0.66285	0.102367	0.186954	0.0785221
CpG.56&CpG.54&CpG.52&CpG.50&CpG.47	0.000527749	0.685547	0.0636657	0.16175	0.0251817
CpG.55&CpG.54&CpG.52&CpG.51&CpG.50&CpG.47	0.000529431	0.676157	0.079868	0.15395	0.0303807
CpG.54&CpG.52&CpG.49&CpG.47	0.00053435	0.638316	0.0932157	0.152177	0.031091
CpG.52&CpG.51&CpG.49&CpG.47	0.000535341	0.590308	0.0553884	0.131272	0.0153712
CpG.56&CpG.55&CpG.53&CpG.49	0.000537468	0.671409	0.102465	0.188953	0.0589336
CpG.56&CpG.54&CpG.53&CpG.52&CpG.51&CpG.47	0.000537489	0.668168	0.0804381	0.173669	0.0556455
CpG.55&CpG.54&CpG.52&CpG.49	0.000538407	0.654946	0.103709	0.159775	0.0339676
CpG.56&CpG.53&CpG.52&CpG.50	0.000539599	0.695095	0.0754704	0.182867	0.0604989
CpG.55&CpG.53	0.000542111	0.746673	0.0285433	0.22489	0.0629059
CpG.55&CpG.53&CpG.50&CpG.49	0.000545973	0.693485	0.108381	0.181615	0.0623986
CpG.56&CpG.55&CpG.54&CpG.52&CpG.47	0.000556452	0.681287	0.0590021	0.168007	0.0251468
CpG.50&CpG.48&CpG.47	0.000564994	0.683541	0.0562927	0.133288	0.0282023
CpG.53&CpG.52&CpG.51&CpG.49&CpG.47	0.00056617	0.625618	0.0923836	0.158892	0.0631784
CpG.56&CpG.54&CpG.50&CpG.49	0.000566916	0.673579	0.103326	0.162947	0.0306577
CpG.56&CpG.54&CpG.53&CpG.51	0.00057038	0.685696	0.0952569	0.189374	0.0642956
CpG.56&CpG.55&CpG.49&CpG.48	0.000575363	0.640411	0.0803297	0.146792	0.0392677
CpG.56&CpG.54&CpG.53&CpG.52&CpG.47	0.000578706	0.689361	0.0686983	0.185799	0.0526012
CpG.55&CpG.53&CpG.52&CpG.49	0.000580593	0.6581	0.107846	0.177959	0.0652977
CpG.56&CpG.55&CpG.53&CpG.51&CpG.50&CpG.47	0.000582252	0.687133	0.075753	0.173401	0.0530432
CpG.55&CpG.54&CpG.51&CpG.50&CpG.47	0.000586229	0.690138	0.0806695	0.15784	0.0322528
CpG.56&CpG.55&CpG.52&CpG.50&CpG.49&CpG.47	0.00058671	0.655465	0.0788315	0.153346	0.0219684
CpG.56&CpG.54&CpG.52&CpG.50	0.000586803	0.691941	0.0716372	0.164683	0.0280733
CpG.56&CpG.55&CpG.54&CpG.51&CpG.48	0.000587153	0.669057	0.0754139	0.153852	0.0436804
CpG.52&CpG.49&CpG.47	0.000597344	0.599676	0.0638381	0.137357	0.0114987
CpG.55&CpG.52&CpG.51&CpG.50	0.000599915	0.660684	0.0905139	0.144262	0.0282954
CpG.56&CpG.55&CpG.52&CpG.51&CpG.50	0.000600155	0.660444	0.0783892	0.151104	0.0288889
CpG.56&CpG.54&CpG.51&CpG.49&CpG.47	0.000602328	0.633741	0.0882831	0.153139	0.03467
CpG.53&CpG.52&CpG.51&CpG.48&CpG.47	0.000602412	0.64763	0.0764843	0.153526	0.0674969
CpG.53&CpG.52&CpG.51&CpG.50	0.000604982	0.670775	0.101838	0.166502	0.0701643
CpG.55&CpG.51&CpG.48	0.000609354	0.643853	0.0821464	0.131384	0.0428993
CpG.55&CpG.52&CpG.47	0.000616408	0.664238	0.0602327	0.154975	0.0233529
CpG.56&CpG.55&CpG.51&CpG.50	0.000620147	0.673992	0.0834832	0.155255	0.0315892
CpG.56&CpG.53&CpG.52&CpG.50&CpG.47	0.000623238	0.688071	0.0672203	0.176297	0.0544145
CpG.51&CpG.49&CpG.47	0.000627248	0.584994	0.0665759	0.130195	0.0186404
CpG.56&CpG.54&CpG.52&CpG.49&CpG.47	0.000628773	0.64255	0.0812804	0.157436	0.029382
CpG.56&CpG.55&CpG.53&CpG.51	0.000629266	0.67876	0.0894341	0.185317	0.0641965
CpG.56&CpG.55&CpG.54&CpG.52&CpG.50&CpG.47	0.000630559	0.692371	0.0593468	0.164859	0.0237765
CpG.56&CpG.51	0.000632859	0.610846	0.0687879	0.145745	0.0462863
CpG.54&CpG.52&CpG.49	0.000636474	0.631098	0.112788	0.152897	0.0380377
CpG.56&CpG.52&CpG.50&CpG.49	0.000637619	0.636583	0.0905189	0.147413	0.022574
CpG.54&CpG.53&CpG.50&CpG.49	0.000638334	0.700421	0.112025	0.185672	0.0628201
CpG.56&CpG.55&CpG.54&CpG.51&CpG.49	0.000641948	0.647045	0.0977305	0.159218	0.0365962
CpG.56&CpG.55&CpG.54&CpG.53&CpG.52&CpG.47	0.000643051	0.695549	0.0632877	0.184901	0.0470994
CpG.52&CpG.51&CpG.50	0.000643096	0.638748	0.0969649	0.132213	0.018162
CpG.52&CpG.50&CpG.49	0.000645721	0.628948	0.109274	0.13706	0.0110088
CpG.54&CpG.51&CpG.48&CpG.47	0.000649427	0.65482	0.0788049	0.140098	0.0431217
CpG.56&CpG.54&CpG.51&CpG.48&CpG.47	0.000651372	0.655753	0.0682789	0.147773	0.0410993
CpG.56&CpG.55&CpG.54&CpG.52&CpG.51&CpG.50	0.000654159	0.676076	0.0798879	0.158693	0.0318305
CpG.54&CpG.52&CpG.50&CpG.47	0.000654904	0.692062	0.0715643	0.157568	0.0269989
CpG.53&CpG.52&CpG.51	0.000658014	0.645104	0.107715	0.172296	0.0847536
CpG.52&CpG.48&CpG.47	0.000660404	0.636362	0.0274441	0.128414	0.0252012
CpG.52&CpG.51&CpG.49	0.000662195	0.567087	0.0369658	0.125024	0.0109639
CpG.55&CpG.54&CpG.53&CpG.47	0.000662404	0.726889	0.0476912	0.199108	0.0506716
CpG.56&CpG.51&CpG.50&CpG.49&CpG.47	0.000664732	0.632451	0.0861026	0.143637	0.0249032
CpG.56&CpG.54&CpG.47	0.000666692	0.691232	0.0545647	0.175042	0.0234995
CpG.53&CpG.51&CpG.48&CpG.47	0.000666925	0.657975	0.0841807	0.158282	0.076965
CpG.53&CpG.52&CpG.48	0.000667752	0.671991	0.0841709	0.168199	0.0892299
CpG.51&CpG.48&CpG.47	0.000674346	0.621681	0.0522121	0.121252	0.0256556
CpG.55&CpG.54&CpG.53&CpG.52&CpG.51&CpG.47	0.000684352	0.679335	0.0835814	0.173991	0.0556845
CpG.54&CpG.49&CpG.48	0.000685184	0.643302	0.110717	0.14164	0.0494814
CpG.55&CpG.51&CpG.48&CpG.47	0.000691973	0.647883	0.0675547	0.136042	0.0362447
CpG.55&CpG.54&CpG.52&CpG.47	0.000693003	0.686738	0.0666606	0.16539	0.0282399
CpG.54&CpG.51	0.000698087	0.658222	0.135787	0.154826	0.0591288
CpG.55&CpG.53&CpG.52&CpG.47	0.000700459	0.689892	0.0710724	0.183574	0.0602928
CpG.55&CpG.54&CpG.53&CpG.52&CpG.51	0.000703476	0.683208	0.0928431	0.178786	0.0608564
CpG.55&CpG.52&CpG.50&CpG.49	0.00072006	0.653333	0.101681	0.147897	0.0234646
CpG.56&CpG.55&CpG.54&CpG.52&CpG.49	0.000721466	0.655854	0.089838	0.163515	0.0305823
CpG.56&CpG.55&CpG.53&CpG.52&CpG.51	0.000728298	0.664258	0.0839663	0.175154	0.0600614
CpG.56&CpG.53&CpG.52&CpG.51	0.000735101	0.6487	0.0882428	0.17384	0.06927
CpG.56&CpG.53&CpG.52&CpG.50&CpG.49	0.000740692	0.662637	0.0976703	0.171805	0.0579391
CpG.56&CpG.55&CpG.53&CpG.52&CpG.51&CpG.50&CpG.47	0.000756924	0.675578	0.0756085	0.167844	0.0506048
CpG.55&CpG.50&CpG.49&CpG.48	0.000758102	0.662487	0.0975963	0.139454	0.033725
CpG.56&CpG.55&CpG.50&CpG.49&CpG.47	0.000758639	0.665308	0.0839131	0.157115	0.022287
CpG.56&CpG.55&CpG.54&CpG.53&CpG.52&CpG.51&CpG.47	0.000760772	0.6765	0.076667	0.174632	0.050861
CpG.56&CpG.54&CpG.48	0.00076111	0.685529	0.0600804	0.158612	0.0509461
CpG.56&CpG.55&CpG.54&CpG.52&CpG.51&CpG.50&CpG.47	0.000763323	0.673776	0.0731809	0.157453	0.0292417
CpG.56&CpG.53&CpG.51&CpG.50&CpG.49	0.000773916	0.653828	0.105685	0.167508	0.0620484
CpG.56&CpG.55&CpG.53&CpG.52&CpG.50&CpG.47	0.000774261	0.694474	0.0621358	0.176982	0.0486988
CpG.56&CpG.55&CpG.54&CpG.51&CpG.50	0.000780048	0.690041	0.0807151	0.163531	0.0330286
CpG.56&CpG.50&CpG.49&CpG.48	0.000783909	0.645736	0.0882522	0.13897	0.0329467
CpG.56&CpG.53&CpG.49&CpG.48	0.000792374	0.650503	0.095795	0.169032	0.0742585
CpG.54&CpG.50&CpG.49&CpG.48	0.000800583	0.669423	0.10441	0.143511	0.0405742
CpG.52&CpG.51&CpG.50&CpG.48	0.000805227	0.639777	0.0791982	0.124341	0.0216274
CpG.56&CpG.54&CpG.53&CpG.51&CpG.50&CpG.47	0.000808059	0.691758	0.0793955	0.176106	0.0538791
CpG.56&CpG.54&CpG.53&CpG.49	0.000808456	0.678346	0.108215	0.193009	0.0587075
CpG.56&CpG.53&CpG.48	0.000809764	0.689736	0.0673034	0.182857	0.0844076
CpG.56&CpG.54&CpG.52&CpG.50&CpG.49&CpG.47	0.000810492	0.66009	0.0844454	0.156051	0.0264983
CpG.55&CpG.54&CpG.49&CpG.47	0.000811814	0.668376	0.098657	0.163654	0.0308634
CpG.55&CpG.54&CpG.50&CpG.49	0.000811827	0.69033	0.105684	0.163431	0.0309977
CpG.55&CpG.52&CpG.51&CpG.49	0.000816522	0.606938	0.0852249	0.13887	0.0291036
CpG.56&CpG.50&CpG.48	0.000820535	0.683379	0.0563948	0.142775	0.0392603
CpG.54&CpG.53&CpG.51&CpG.49&CpG.47	0.0008229	0.655215	0.107153	0.171319	0.0632922
CpG.53&CpG.52&CpG.51&CpG.50&CpG.48&CpG.47	0.000836641	0.664323	0.0796982	0.152792	0.0603978
CpG.56&CpG.52&CpG.51&CpG.49	0.000838251	0.590187	0.0551851	0.138386	0.0281846
CpG.55&CpG.54&CpG.53&CpG.51&CpG.50&CpG.47	0.00084195	0.702925	0.0786574	0.176428	0.0539019
CpG.55&CpG.54&CpG.51&CpG.49	0.000845283	0.643934	0.112563	0.154404	0.0403883
CpG.56&CpG.55&CpG.54	0.000846411	0.713405	0.0487117	0.185173	0.00997437
CpG.56&CpG.55&CpG.52&CpG.47	0.000849898	0.66305	0.0492371	0.160849	0.0223971
CpG.56&CpG.54&CpG.50&CpG.49&CpG.47	0.000853981	0.670858	0.0896895	0.160361	0.0271729
CpG.55&CpG.53&CpG.52&CpG.49&CpG.47	0.000871283	0.658475	0.0934011	0.17237	0.0579139
CpG.56&CpG.54&CpG.52&CpG.51&CpG.49	0.000872937	0.622997	0.0875587	0.150036	0.0356985
CpG.55&CpG.54&CpG.53&CpG.52&CpG.47	0.000875455	0.702761	0.067945	0.186186	0.0525409
CpG.54&CpG.51&CpG.50&CpG.49&CpG.47	0.00087849	0.651401	0.102421	0.147269	0.0316623
CpG.56&CpG.52&CpG.48	0.000879388	0.636201	0.0272361	0.1379	0.0389849
CpG.55&CpG.54&CpG.48	0.000880729	0.707864	0.0579757	0.159257	0.051334
CpG.55&CpG.53&CpG.51	0.000883596	0.685184	0.108398	0.187599	0.0784255
CpG.56&CpG.55&CpG.48&CpG.47	0.000893221	0.672203	0.0370546	0.152406	0.037149
CpG.55&CpG.52&CpG.51&CpG.49&CpG.47	0.000894811	0.617545	0.0775241	0.141099	0.0256925
CpG.55&CpG.54&CpG.52&CpG.50	0.00090385	0.708691	0.069315	0.165167	0.0284049
CpG.55&CpG.54&CpG.52&CpG.50&CpG.47	0.000907637	0.698948	0.0638603	0.162137	0.0255156
CpG.55&CpG.52&CpG.51&CpG.48	0.000911646	0.634453	0.0696575	0.132163	0.0350618
CpG.56&CpG.53&CpG.51&CpG.48	0.000912214	0.657853	0.0841772	0.165397	0.0772608
CpG.54&CpG.53&CpG.52&CpG.49	0.000918191	0.665037	0.114404	0.182016	0.0660009
CpG.53&CpG.51&CpG.50&CpG.48&CpG.47	0.000922125	0.675937	0.083235	0.15645	0.0667794
CpG.55&CpG.53&CpG.52&CpG.51	0.000928075	0.665451	0.096907	0.174324	0.0693198
CpG.52&CpG.51&CpG.50&CpG.49&CpG.47	0.000928644	0.621804	0.0852106	0.134842	0.0155222
CpG.53&CpG.50&CpG.49	0.000930438	0.682483	0.129975	0.182017	0.076416
CpG.54&CpG.53&CpG.51&CpG.48&CpG.47	0.000951231	0.677227	0.0846646	0.165953	0.0688252
CpG.54&CpG.53&CpG.51&CpG.49	0.000953488	0.654026	0.123691	0.176645	0.0717781
CpG.55&CpG.53&CpG.52&CpG.50	0.000957665	0.711846	0.0723017	0.183351	0.0604598
CpG.54&CpG.53&CpG.51&CpG.50&CpG.49&CpG.47	0.000970361	0.670644	0.103022	0.167619	0.0573309
CpG.51&CpG.50&CpG.49	0.000971324	0.614266	0.116564	0.129898	0.0181673
CpG.56&CpG.53&CpG.47	0.000978839	0.695438	0.0618502	0.199287	0.0623408
CpG.55&CpG.53&CpG.52&CpG.50&CpG.49&CpG.47	0.000989299	0.67336	0.0911509	0.168496	0.052662
CpG.54&CpG.53&CpG.52&CpG.50&CpG.49&CpG.47	0.000992179	0.677985	0.0950078	0.1712	0.0538006
CpG.55&CpG.53&CpG.49&CpG.47	0.000992312	0.671531	0.102447	0.181838	0.0622451
CpG.56&CpG.53&CpG.52&CpG.51&CpG.50	0.000994279	0.668517	0.0883389	0.168897	0.0609995
CpG.56&CpG.54&CpG.49&CpG.48	0.000997221	0.647348	0.0907615	0.150848	0.0444011
CpG.53&CpG.51&CpG.48	0.000998641	0.657309	0.103087	0.161038	0.0940205
CpG.53&CpG.52&CpG.51&CpG.50&CpG.49&CpG.47	0.00100076	0.64598	0.0965161	0.157263	0.0566491
CpG.53&CpG.52&CpG.51&CpG.48	0.00100174	0.644544	0.0879564	0.154403	0.0779057
CpG.55&CpG.51&CpG.50	0.00100583	0.678828	0.101557	0.147516	0.0337255
CpG.56&CpG.55&CpG.52&CpG.51&CpG.49	0.00100765	0.617448	0.0774579	0.146791	0.0308052
CpG.53&CpG.52&CpG.49	0.00101348	0.635304	0.1197	0.177142	0.079948
CpG.55&CpG.54&CpG.53&CpG.49	0.00101348	0.695097	0.109501	0.193493	0.0585556
CpG.56&CpG.55&CpG.54&CpG.51&CpG.50&CpG.47	0.00101371	0.68503	0.0732301	0.161279	0.0300526
CpG.56&CpG.55&CpG.52&CpG.50	0.00101882	0.685004	0.064591	0.160626	0.0225449
CpG.51&CpG.50&CpG.48&CpG.47	0.00102886	0.653207	0.0761127	0.12822	0.0251594
CpG.55&CpG.48&CpG.47	0.00103078	0.676442	0.0441787	0.143717	0.0402126
CpG.54&CpG.53&CpG.52&CpG.49&CpG.47	0.00103319	0.664024	0.0991029	0.175616	0.0589229
CpG.56&CpG.55&CpG.53&CpG.52&CpG.50	0.00104533	0.701374	0.0668503	0.182375	0.0524051
CpG.56&CpG.55&CpG.48	0.00105262	0.67628	0.0442699	0.153203	0.0454561
CpG.56&CpG.54&CpG.52&CpG.50&CpG.49	0.00105472	0.660113	0.0944128	0.157258	0.0294409
CpG.53&CpG.50&CpG.48	0.00105547	0.719169	0.0667664	0.173074	0.0868358
CpG.56&CpG.55&CpG.53&CpG.52&CpG.49	0.00105635	0.658378	0.0933995	0.178062	0.0565499
CpG.56&CpG.52&CpG.51&CpG.49&CpG.47	0.00106177	0.604144	0.0570791	0.140712	0.0249564
CpG.55&CpG.51	0.00106504	0.644348	0.116166	0.146712	0.0476545
CpG.54&CpG.50&CpG.49&CpG.48&CpG.47	0.00107032	0.667533	0.0905205	0.144811	0.0352585
CpG.56&CpG.53&CpG.51&CpG.48&CpG.47	0.0010716	0.658277	0.0729057	0.162321	0.0672626
CpG.55&CpG.54&CpG.53&CpG.51	0.00107346	0.702447	0.0950024	0.189858	0.0641934
CpG.55&CpG.53&CpG.48	0.00107642	0.71207	0.0632412	0.183502	0.0843647
CpG.56&CpG.53&CpG.50&CpG.49&CpG.47	0.00108011	0.673381	0.0927477	0.174908	0.0558184
CpG.53&CpG.51&CpG.49&CpG.48	0.00108661	0.626183	0.10469	0.152667	0.0785716
CpG.49&CpG.48&CpG.47	0.00110955	0.61188	0.0690136	0.126099	0.0246762
CpG.55&CpG.54&CpG.52&CpG.51&CpG.50	0.00110998	0.679394	0.088854	0.154737	0.0338982
CpG.54&CpG.53&CpG.49&CpG.47	0.00111065	0.678467	0.108187	0.185895	0.0626485
CpG.55&CpG.54&CpG.51&CpG.48&CpG.47	0.00111761	0.669154	0.0753988	0.14816	0.0414681
CpG.55&CpG.53&CpG.50&CpG.49&CpG.47	0.00112274	0.686782	0.0950501	0.175295	0.055856
CpG.55&CpG.53&CpG.52&CpG.50&CpG.47	0.00112663	0.701471	0.0667746	0.176684	0.0544407
CpG.56&CpG.54&CpG.53&CpG.52	0.00112692	0.696708	0.0770243	0.194745	0.0561749
CpG.53&CpG.52&CpG.51&CpG.49	0.00113322	0.617029	0.104345	0.161111	0.0727268
CpG.55&CpG.53&CpG.52&CpG.50&CpG.49	0.00113348	0.676038	0.101646	0.172192	0.0580013
CpG.55&CpG.54&CpG.52&CpG.49&CpG.47	0.00113365	0.655951	0.0898431	0.157823	0.0297389
CpG.54&CpG.51&CpG.48	0.00113489	0.653102	0.0964242	0.136793	0.0521888
CpG.55&CpG.54&CpG.53&CpG.52&CpG.51&CpG.50&CpG.47	0.00113859	0.689114	0.0805663	0.170438	0.0516945
CpG.55&CpG.53&CpG.51&CpG.50	0.00114311	0.700835	0.0938785	0.17798	0.0668616
CpG.55&CpG.53&CpG.51&CpG.49&CpG.47	0.00114764	0.649666	0.101301	0.168073	0.0620737
CpG.54&CpG.52&CpG.50&CpG.49	0.00114901	0.66027	0.109018	0.151954	0.0311149
CpG.56&CpG.52&CpG.48&CpG.47	0.00115161	0.642143	0.0252151	0.140929	0.0324022
CpG.54&CpG.53&CpG.52&CpG.47	0.00116359	0.696829	0.0769465	0.187631	0.0605543
CpG.56&CpG.55&CpG.47	0.00116535	0.681983	0.038545	0.169633	0.0170171
CpG.53&CpG.51&CpG.50&CpG.47	0.00116675	0.684205	0.0937105	0.170381	0.068207
CpG.53&CpG.52&CpG.51&CpG.50&CpG.48	0.00116827	0.665193	0.0890734	0.153347	0.0675096
CpG.55&CpG.54&CpG.53&CpG.52	0.0011705	0.713459	0.0734335	0.195229	0.0559962
CpG.56&CpG.54&CpG.52&CpG.51&CpG.48	0.00118296	0.645009	0.0715952	0.144671	0.0414718
CpG.56&CpG.55&CpG.49&CpG.48&CpG.47	0.00118501	0.644323	0.0701154	0.147436	0.0340374
CpG.55&CpG.49&CpG.48&CpG.47	0.0011899	0.640533	0.0803685	0.139677	0.0338131
CpG.55&CpG.54&CpG.51&CpG.48	0.00119086	0.671449	0.086861	0.147697	0.0478683
CpG.56&CpG.54&CpG.53	0.00119105	0.72686	0.0586872	0.214827	0.0481016
CpG.56&CpG.54&CpG.51&CpG.50	0.00119585	0.680929	0.0901834	0.159312	0.036549
CpG.55&CpG.50&CpG.49&CpG.48&CpG.47	0.00120236	0.661984	0.0845284	0.141566	0.0295862
CpG.55&CpG.54&CpG.51&CpG.49&CpG.47	0.0012066	0.647142	0.0977462	0.153526	0.0350323
CpG.54&CpG.52&CpG.51&CpG.50	0.00120701	0.66762	0.0979926	0.148319	0.0354613
CpG.53&CpG.51&CpG.49	0.0012389	0.620622	0.127493	0.169981	0.0863811
CpG.54&CpG.53&CpG.51	0.00124205	0.694433	0.114686	0.193008	0.0782411
CpG.54&CpG.53&CpG.52&CpG.50&CpG.49	0.00124981	0.681587	0.105763	0.175437	0.059021
CpG.56&CpG.55&CpG.54&CpG.52&CpG.50	0.00125247	0.69885	0.0639347	0.167828	0.025309
CpG.56&CpG.55&CpG.53&CpG.47	0.00126985	0.703201	0.0528332	0.194567	0.0517688
CpG.56&CpG.54&CpG.52	0.00127012	0.673325	0.0749572	0.16987	0.0319491
CpG.56&CpG.55&CpG.52&CpG.51&CpG.49&CpG.47	0.00127288	0.624535	0.0714225	0.147328	0.0275844
CpG.54&CpG.53&CpG.52&CpG.50&CpG.47	0.00127551	0.707021	0.0704267	0.179929	0.0551968
CpG.56&CpG.55&CpG.53&CpG.50&CpG.49&CpG.47	0.0012761	0.682233	0.0857426	0.175825	0.049976
CpG.55&CpG.53&CpG.51&CpG.49	0.00131037	0.647089	0.116783	0.172588	0.0707224
CpG.56&CpG.53&CpG.49&CpG.48&CpG.47	0.00132044	0.652397	0.0830689	0.165229	0.0648696
CpG.56&CpG.55&CpG.53&CpG.51&CpG.49&CpG.47	0.00132685	0.651302	0.090695	0.169807	0.0556826
CpG.55&CpG.52&CpG.48&CpG.47	0.00133907	0.658894	0.0503275	0.141413	0.0331553
CpG.56&CpG.55&CpG.54&CpG.53&CpG.47	0.00134417	0.713408	0.0511317	0.194981	0.0448426
CpG.55&CpG.53&CpG.51&CpG.48&CpG.47	0.00134889	0.671678	0.0790801	0.162708	0.0673842
CpG.54&CpG.49&CpG.48&CpG.47	0.00135608	0.647469	0.0907834	0.143734	0.0406178
CpG.56&CpG.55&CpG.54&CpG.52&CpG.49&CpG.47	0.00137932	0.65654	0.0803711	0.161265	0.0279034
CpG.56&CpG.55&CpG.53&CpG.52&CpG.49&CpG.47	0.00138863	0.658643	0.0835415	0.173388	0.0518596
CpG.54&CpG.52&CpG.51&CpG.49&CpG.47	0.00139687	0.623094	0.0876095	0.144344	0.0321203
CpG.56&CpG.55&CpG.54&CpG.53&CpG.52&CpG.51	0.00139829	0.679254	0.0836041	0.178734	0.0544317
CpG.53&CpG.51&CpG.50&CpG.48	0.00140142	0.679928	0.0955574	0.158059	0.0769982
CpG.53&CpG.51&CpG.49&CpG.48&CpG.47	0.00141181	0.632941	0.0919146	0.152137	0.0680553
CpG.54&CpG.53&CpG.50&CpG.49&CpG.47	0.00141225	0.692331	0.0986884	0.17854	0.0566926
CpG.56&CpG.55&CpG.53&CpG.48	0.00144551	0.698924	0.0579444	0.182245	0.0689294
CpG.55&CpG.53&CpG.51&CpG.48	0.00146613	0.674604	0.0910006	0.165881	0.077376
CpG.55&CpG.53&CpG.52&CpG.51&CpG.50	0.0014775	0.681918	0.0916466	0.169284	0.0610815
CpG.56&CpG.53&CpG.51&CpG.50&CpG.49&CpG.47	0.00148606	0.654852	0.0945606	0.164592	0.0559554
CpG.53&CpG.50&CpG.49&CpG.47	0.00149633	0.676855	0.10672	0.174016	0.0644125
CpG.55&CpG.50&CpG.48&CpG.47	0.00149951	0.694278	0.0507319	0.145068	0.0329445
CpG.56&CpG.54&CpG.53&CpG.47	0.00150102	0.710138	0.0584348	0.198624	0.0509183
CpG.55&CpG.50&CpG.48	0.00150892	0.705714	0.0554613	0.14342	0.040146
CpG.56&CpG.52&CpG.49&CpG.48	0.00150984	0.610352	0.0562781	0.135314	0.0322485
CpG.55&CpG.52&CpG.48	0.00151139	0.658535	0.0616321	0.138545	0.0399947
CpG.56&CpG.54&CpG.53&CpG.50&CpG.49&CpG.47	0.00152597	0.686857	0.0892822	0.178529	0.0507075
CpG.56&CpG.55&CpG.50&CpG.48&CpG.47	0.00152895	0.68732	0.0466088	0.15175	0.0322055
CpG.52&CpG.51	0.00153009	0.584229	0.0311448	0.123758	0.0151919
CpG.56&CpG.55&CpG.54&CpG.51&CpG.49&CpG.47	0.00153138	0.649199	0.087572	0.157684	0.0329476
CpG.56&CpG.54&CpG.53&CpG.51&CpG.49&CpG.47	0.00153852	0.655927	0.0958561	0.172511	0.0566856
CpG.55&CpG.54&CpG.52&CpG.50&CpG.49&CpG.47	0.00155161	0.671257	0.0886741	0.156373	0.0268354
CpG.55&CpG.53&CpG.50&CpG.49&CpG.48&CpG.47	0.00156244	0.679462	0.0868854	0.162867	0.0585034
CpG.54&CpG.53&CpG.51&CpG.48	0.00157397	0.681541	0.0971256	0.169937	0.0788038
CpG.54&CpG.53&CpG.51&CpG.50	0.00158002	0.707772	0.0973665	0.182036	0.0675469
CpG.56&CpG.55&CpG.52	0.00159103	0.664076	0.0602505	0.164461	0.025965
CpG.56&CpG.54&CpG.53&CpG.52&CpG.51&CpG.50&CpG.47	0.00160677	0.679542	0.0793569	0.170162	0.0516374
CpG.53&CpG.52&CpG.51&CpG.50&CpG.49	0.00160707	0.643181	0.107636	0.158713	0.063211
CpG.55&CpG.54&CpG.50&CpG.49&CpG.47	0.00161554	0.684258	0.0925264	0.160748	0.0275071
CpG.54&CpG.53&CpG.52&CpG.50	0.00161852	0.718783	0.075438	0.187408	0.0607403
CpG.56&CpG.55&CpG.54&CpG.52&CpG.51&CpG.49	0.0016261	0.640246	0.0889851	0.155098	0.0342529
CpG.55&CpG.54&CpG.53&CpG.52&CpG.50&CpG.47	0.00163319	0.710266	0.063491	0.180009	0.0493699
CpG.55&CpG.54&CpG.52&CpG.50&CpG.49	0.00164847	0.673514	0.0989478	0.157645	0.0298001
CpG.56&CpG.55&CpG.54&CpG.53&CpG.51&CpG.50&CpG.49&CpG.47	0.00164968	0.67623	0.089492	0.170575	0.0487642
CpG.54&CpG.52&CpG.49&CpG.48&CpG.47	0.0016512	0.639226	0.0807528	0.141887	0.0354176
CpG.55&CpG.52&CpG.51&CpG.50&CpG.49&CpG.47	0.00165302	0.639252	0.0873795	0.142436	0.0232123
CpG.56&CpG.55&CpG.54&CpG.51&CpG.48&CpG.47	0.00168033	0.667543	0.0675541	0.153213	0.0391003
CpG.55&CpG.54&CpG.50&CpG.49&CpG.48&CpG.47	0.00168702	0.677359	0.0844659	0.150744	0.0347236
CpG.55&CpG.52&CpG.49&CpG.48	0.00168789	0.627102	0.0805257	0.135798	0.0331146
CpG.54&CpG.50&CpG.48&CpG.47	0.00169017	0.701215	0.0579832	0.149125	0.0391598
CpG.53&CpG.51&CpG.50&CpG.49&CpG.48	0.0017013	0.650504	0.105724	0.151959	0.0680634
CpG.52&CpG.50&CpG.48&CpG.47	0.00170188	0.664219	0.0600501	0.133591	0.0230351
CpG.52&CpG.51&CpG.49&CpG.48&CpG.47	0.00170769	0.60082	0.0534165	0.125163	0.0190735
CpG.56&CpG.53&CpG.52&CpG.51&CpG.49&CpG.47	0.00172335	0.631263	0.0837792	0.162155	0.0570712
CpG.54&CpG.53&CpG.48	0.00172746	0.721319	0.0682363	0.188912	0.0845871
CpG.54&CpG.51&CpG.50	0.00173967	0.688077	0.109055	0.152925	0.0419399
CpG.56&CpG.55&CpG.54&CpG.50&CpG.49&CpG.47	0.00174173	0.68013	0.0833738	0.163702	0.0256453
CpG.53&CpG.52&CpG.50&CpG.48	0.00174341	0.69094	0.0784822	0.16343	0.0734776
CpG.54&CpG.52&CpG.51&CpG.50&CpG.49&CpG.47	0.00175399	0.643876	0.0934439	0.145141	0.0287954
CpG.54&CpG.53&CpG.50&CpG.49&CpG.48&CpG.47	0.00176658	0.684087	0.0905503	0.165571	0.0598364
CpG.56&CpG.53&CpG.50&CpG.48&CpG.47	0.00176831	0.695393	0.0573484	0.169542	0.0624088
CpG.56&CpG.55&CpG.53&CpG.51&CpG.48	0.00178774	0.671581	0.0790983	0.168399	0.0672458
CpG.56&CpG.54&CpG.50&CpG.48&CpG.47	0.00179532	0.692869	0.0535705	0.154995	0.0363647
CpG.56&CpG.53&CpG.48&CpG.47	0.00180665	0.682295	0.0569325	0.174647	0.0708479
CpG.56&CpG.53&CpG.52&CpG.51&CpG.50&CpG.49&CpG.47	0.00181076	0.647909	0.0882545	0.160293	0.052331
CpG.56&CpG.55&CpG.54&CpG.53&CpG.52&CpG.50&CpG.49&CpG.48&CpG.47	0.00181283	0.677417	0.0783086	0.165201	0.0490571
CpG.56&CpG.55&CpG.53&CpG.49&CpG.48&CpG.47	0.0018174	0.664746	0.0802204	0.167759	0.0583512
CpG.54&CpG.48&CpG.47	0.00182615	0.685691	0.0599758	0.149126	0.0479608
CpG.51&CpG.50&CpG.48	0.0018421	0.650953	0.0930549	0.120955	0.0251558
CpG.56&CpG.50&CpG.48&CpG.47	0.00185071	0.677528	0.0475103	0.144585	0.0322597
CpG.56&CpG.55&CpG.50&CpG.48	0.00185756	0.694157	0.0508417	0.152183	0.0371708
CpG.56&CpG.55&CpG.52&CpG.48&CpG.47	0.00185806	0.659013	0.0435857	0.148825	0.0331536
CpG.54&CpG.51&CpG.50&CpG.49	0.00186365	0.649259	0.118136	0.146583	0.0365175
CpG.56&CpG.55&CpG.53&CpG.50&CpG.49	0.00186483	0.686685	0.0950846	0.180987	0.054057
CpG.52&CpG.51&CpG.50&CpG.49	0.00187065	0.612262	0.0952583	0.131049	0.0150109
CpG.56&CpG.55&CpG.53&CpG.52&CpG.50&CpG.49&CpG.47	0.00187859	0.671378	0.0833741	0.169921	0.0482213
CpG.55&CpG.50&CpG.47	0.00188222	0.711416	0.0458073	0.159849	0.0178112
CpG.56&CpG.55&CpG.53&CpG.52	0.00188772	0.689771	0.0711409	0.190689	0.0565774
CpG.54&CpG.53&CpG.52&CpG.51&CpG.50	0.00189927	0.687468	0.0957677	0.172529	0.0622405
CpG.56&CpG.54&CpG.49&CpG.48&CpG.47	0.0019123	0.649873	0.0788042	0.150682	0.0384543
CpG.51&CpG.49&CpG.48	0.00191416	0.579292	0.0569844	0.113766	0.0134303
CpG.56&CpG.55&CpG.52&CpG.51&CpG.48	0.00192582	0.63946	0.0613553	0.141425	0.0367552
CpG.51&CpG.49&CpG.48&CpG.47	0.00192601	0.599462	0.0615804	0.122828	0.0211835
CpG.56&CpG.55&CpG.54&CpG.47	0.00192938	0.700046	0.047913	0.176384	0.019374
CpG.55&CpG.54&CpG.51&CpG.50	0.00194108	0.69768	0.091091	0.159796	0.0368982
CpG.56&CpG.55&CpG.53&CpG.52&CpG.51&CpG.50	0.00194923	0.67818	0.0824811	0.170815	0.0547616
CpG.54&CpG.51&CpG.49&CpG.48	0.00195163	0.623028	0.0990773	0.134484	0.0428615
CpG.55&CpG.51&CpG.50&CpG.49&CpG.47	0.0019555	0.645852	0.0960066	0.144024	0.0255856
CpG.56&CpG.55&CpG.54&CpG.49&CpG.47	0.00195946	0.666598	0.0855319	0.166618	0.0275379
CpG.56&CpG.55&CpG.53&CpG.51&CpG.48&CpG.47	0.00196673	0.669646	0.0709062	0.165335	0.060613
CpG.53&CpG.49&CpG.48	0.00198751	0.647508	0.117095	0.165885	0.0906203
CpG.55&CpG.53&CpG.50&CpG.49&CpG.48	0.00199011	0.68336	0.0965525	0.165437	0.0650289
CpG.56&CpG.55&CpG.54&CpG.53&CpG.51&CpG.49&CpG.48&CpG.47	0.00199354	0.663115	0.0850869	0.164525	0.0544734
CpG.56&CpG.54&CpG.53&CpG.52&CpG.49	0.00199641	0.663927	0.0991081	0.181308	0.0571804
CpG.54&CpG.50&CpG.48	0.00201879	0.714963	0.0625226	0.148829	0.0479553
CpG.56&CpG.53&CpG.50&CpG.49&CpG.48	0.00201901	0.66996	0.0936769	0.16505	0.0649232
CpG.56&CpG.51&CpG.49&CpG.48	0.00202341	0.59934	0.0614217	0.129943	0.0341618
CpG.56&CpG.55&CpG.54&CpG.53&CpG.49	0.00202728	0.687975	0.0961584	0.190489	0.0511535
CpG.55&CpG.54&CpG.53&CpG.51&CpG.49&CpG.47	0.00202998	0.667094	0.10016	0.172834	0.0567317
CpG.56&CpG.54&CpG.53&CpG.51&CpG.48&CpG.47	0.00203418	0.67427	0.0760718	0.16804	0.061771
CpG.56&CpG.55&CpG.54&CpG.53&CpG.50&CpG.49&CpG.47	0.0020387	0.692519	0.0828683	0.178798	0.0462948
CpG.56&CpG.55&CpG.53&CpG.49&CpG.47	0.00204101	0.669122	0.0888848	0.181165	0.0539269
CpG.55&CpG.54&CpG.52&CpG.51&CpG.49	0.00204474	0.636398	0.0989286	0.150423	0.0360922
CpG.54&CpG.53&CpG.52&CpG.51	0.00204578	0.672388	0.103502	0.178381	0.0702631
CpG.50&CpG.49&CpG.48	0.00205044	0.641152	0.107502	0.125802	0.0242455
CpG.56&CpG.50&CpG.49&CpG.48&CpG.47	0.00205406	0.648583	0.0766934	0.141179	0.028957
CpG.54&CpG.52&CpG.51&CpG.49	0.00207036	0.613875	0.0983222	0.142927	0.0369083
CpG.55&CpG.52&CpG.49&CpG.48&CpG.47	0.00207036	0.633676	0.0712697	0.138641	0.0293744
CpG.56&CpG.54&CpG.53&CpG.50&CpG.49	0.00209236	0.692234	0.0987284	0.184232	0.0544989
CpG.56&CpG.54&CpG.53&CpG.52&CpG.50&CpG.49&CpG.47	0.00209953	0.675342	0.0870112	0.172239	0.0491899
CpG.56&CpG.54&CpG.53&CpG.52&CpG.50	0.00210492	0.706924	0.070508	0.185621	0.0527542
CpG.53&CpG.52&CpG.51&CpG.49&CpG.48&CpG.47	0.00210655	0.628492	0.0829298	0.149197	0.0612949
CpG.54&CpG.52&CpG.51&CpG.48	0.0021175	0.64139	0.0821412	0.13622	0.0426274
CpG.56&CpG.54&CpG.53&CpG.52&CpG.50&CpG.47	0.00211845	0.699098	0.065913	0.179687	0.0493731
CpG.56&CpG.55&CpG.54&CpG.52&CpG.50&CpG.49&CpG.48&CpG.47	0.00213366	0.666237	0.0756482	0.15218	0.0317242
CpG.56&CpG.54&CpG.53&CpG.52&CpG.49&CpG.47	0.00215429	0.663268	0.0886596	0.176092	0.0527151
CpG.56&CpG.55&CpG.54&CpG.53&CpG.52&CpG.50	0.00215829	0.710185	0.0635682	0.184752	0.0472327
CpG.56&CpG.55&CpG.54&CpG.53&CpG.52	0.0021584	0.702664	0.0680217	0.191878	0.0490696
CpG.55&CpG.53&CpG.50&CpG.48&CpG.47	0.00217105	0.708794	0.0546241	0.169929	0.062484
CpG.53&CpG.51&CpG.50&CpG.49&CpG.48&CpG.47	0.00217818	0.652082	0.0946411	0.151635	0.060883
CpG.56&CpG.55&CpG.50&CpG.49&CpG.48	0.00218844	0.661887	0.0845315	0.147258	0.0340228
CpG.52&CpG.49&CpG.48	0.00219045	0.593973	0.0560477	0.120928	0.0178355
CpG.54&CpG.52&CpG.49&CpG.48	0.00220103	0.634039	0.0922786	0.139855	0.0405588
CpG.56&CpG.54&CpG.52&CpG.48	0.00221834	0.66571	0.0630689	0.152584	0.0433092
CpG.54&CpG.53&CpG.51&CpG.50&CpG.49	0.00222159	0.672778	0.115034	0.17114	0.0633684
CpG.56&CpG.55&CpG.54&CpG.50&CpG.47	0.00222498	0.709595	0.0466646	0.170931	0.0207399
CpG.53&CpG.52&CpG.48&CpG.47	0.00223469	0.668986	0.0689875	0.163653	0.073421
CpG.56&CpG.55&CpG.54&CpG.48	0.00229244	0.695769	0.0531589	0.164062	0.0430013
CpG.54&CpG.52&CpG.50&CpG.49&CpG.48&CpG.47	0.00230248	0.657319	0.0847413	0.143093	0.0318159
CpG.54&CpG.53&CpG.50&CpG.49&CpG.48	0.00230429	0.68891	0.100373	0.168683	0.0663543
CpG.56&CpG.55&CpG.53&CpG.50&CpG.48&CpG.47	0.00231005	0.700576	0.0528416	0.171353	0.0559962
CpG.56&CpG.54&CpG.50&CpG.49&CpG.48&CpG.47	0.00231215	0.666192	0.0810306	0.150422	0.0344005
CpG.55&CpG.54&CpG.53&CpG.50&CpG.49	0.00232881	0.705635	0.0977143	0.184619	0.0544547
CpG.55&CpG.53&CpG.49&CpG.48	0.00233433	0.667254	0.103442	0.169516	0.0743467
CpG.56&CpG.55&CpG.54&CpG.53&CpG.51&CpG.49&CpG.47	0.00234105	0.666007	0.0914784	0.17364	0.0518326
CpG.56&CpG.54&CpG.50&CpG.49&CpG.48	0.00234932	0.667436	0.0905309	0.150503	0.0384603
CpG.54&CpG.53&CpG.49&CpG.48	0.00235581	0.674191	0.109492	0.173573	0.0755719
CpG.56&CpG.50&CpG.47	0.00236989	0.689082	0.0508411	0.159204	0.0166944
CpG.56&CpG.55&CpG.54&CpG.50&CpG.49	0.0023761	0.684161	0.0925585	0.16644	0.0276749
CpG.56&CpG.55&CpG.54&CpG.53&CpG.52&CpG.50&CpG.47	0.00239576	0.703011	0.0610542	0.17979	0.0450721
CpG.54&CpG.53&CpG.52&CpG.50&CpG.49&CpG.48&CpG.47	0.00240648	0.672968	0.0877398	0.161133	0.0558711
CpG.56&CpG.55&CpG.53&CpG.51&CpG.49	0.00243336	0.649569	0.101289	0.173765	0.0613039
CpG.55&CpG.54&CpG.53&CpG.50&CpG.47	0.00243396	0.731069	0.0423461	0.189111	0.0492485
CpG.56&CpG.54&CpG.48&CpG.47	0.00243584	0.67914	0.0506925	0.156463	0.0418189
CpG.56&CpG.53&CpG.50&CpG.48	0.0024514	0.704249	0.0621477	0.174424	0.0709526
CpG.56&CpG.55&CpG.53&CpG.51&CpG.50	0.00245348	0.692565	0.0833776	0.178079	0.0579043
CpG.54&CpG.53&CpG.52&CpG.49&CpG.48&CpG.47	0.00246234	0.660498	0.0890602	0.163134	0.0609282
CpG.56&CpG.54&CpG.53&CpG.51&CpG.48	0.0024678	0.67713	0.0846896	0.171645	0.0683528
CpG.56&CpG.55&CpG.53	0.00246986	0.717611	0.0542326	0.209418	0.05193
CpG.56&CpG.55&CpG.50&CpG.49&CpG.48&CpG.47	0.00247921	0.661567	0.0756113	0.147717	0.0304517
CpG.56&CpG.55&CpG.53&CpG.48&CpG.47	0.00247933	0.691134	0.0531189	0.175799	0.0614101
CpG.55&CpG.54&CpG.49&CpG.48	0.00248899	0.664099	0.0995099	0.151332	0.0448111
CpG.56&CpG.55&CpG.54&CpG.52&CpG.51&CpG.48	0.00249397	0.658589	0.0721611	0.150627	0.0398597
CpG.56&CpG.55&CpG.54&CpG.53	0.00251386	0.726767	0.0479182	0.206223	0.0428796
CpG.55&CpG.51&CpG.49&CpG.48	0.00255674	0.616091	0.0870727	0.130427	0.0350794
CpG.56&CpG.55&CpG.54&CpG.52&CpG.50&CpG.49&CpG.47	0.00256946	0.669576	0.0810702	0.15953	0.0258823
CpG.56&CpG.55&CpG.53&CpG.52&CpG.50&CpG.49	0.00258611	0.673279	0.0911654	0.173239	0.0519413
CpG.56&CpG.54&CpG.52&CpG.51&CpG.49&CpG.47	0.00258811	0.62916	0.0797564	0.150033	0.0319297
CpG.56&CpG.55&CpG.52&CpG.51&CpG.50&CpG.49&CpG.47	0.00259699	0.642143	0.0801321	0.147585	0.0251901
CpG.56&CpG.54&CpG.53&CpG.50&CpG.48&CpG.47	0.00259832	0.705201	0.0566407	0.174058	0.0569055
CpG.56&CpG.55&CpG.54&CpG.53&CpG.52&CpG.49&CpG.48&CpG.47	0.00260553	0.66862	0.0788188	0.167211	0.0520466
CpG.55&CpG.54&CpG.53&CpG.52&CpG.50&CpG.49&CpG.48&CpG.47	0.00261703	0.679658	0.0834063	0.163542	0.0521736
CpG.54&CpG.52&CpG.50&CpG.49&CpG.48	0.00261864	0.656789	0.0947325	0.141708	0.0353686
CpG.55&CpG.51&CpG.50&CpG.49	0.00263662	0.642322	0.110484	0.142526	0.0292894
CpG.56&CpG.54&CpG.53&CpG.50&CpG.49&CpG.48&CpG.47	0.00265434	0.680573	0.083182	0.167415	0.0548402
CpG.55&CpG.53&CpG.50&CpG.47	0.00265708	0.725276	0.0465539	0.187229	0.0566594
CpG.56&CpG.55&CpG.52&CpG.48	0.00265857	0.658773	0.0503246	0.148528	0.0382748
CpG.53&CpG.50&CpG.48&CpG.47	0.00266769	0.70437	0.0620316	0.167309	0.0718325
CpG.56&CpG.52&CpG.50&CpG.48	0.00267138	0.664097	0.060062	0.140706	0.0323218
CpG.52&CpG.50&CpG.49&CpG.47	0.00268688	0.636704	0.0905601	0.140298	0.0110795
CpG.55&CpG.54&CpG.53&CpG.52&CpG.50&CpG.49&CpG.47	0.00268732	0.684914	0.0886464	0.172516	0.0492362
CpG.55&CpG.54&CpG.50&CpG.48&CpG.47	0.00270436	0.70627	0.0514714	0.155382	0.0366859
CpG.56&CpG.55&CpG.53&CpG.50&CpG.49&CpG.48&CpG.47	0.00271081	0.676609	0.0796737	0.165096	0.0537308
CpG.56&CpG.55&CpG.54&CpG.53&CpG.52&CpG.49&CpG.47	0.00271404	0.6723	0.0843887	0.176709	0.0481498
CpG.53&CpG.52&CpG.51&CpG.49&CpG.48	0.00271815	0.622196	0.091101	0.149034	0.0685283
CpG.54&CpG.53&CpG.50&CpG.48&CpG.47	0.00272766	0.714343	0.058166	0.173174	0.0635763
CpG.52&CpG.51&CpG.49&CpG.48	0.00273768	0.586031	0.0484409	0.11895	0.0150904
CpG.54&CpG.52&CpG.48	0.00278622	0.667784	0.077076	0.143954	0.0486485
CpG.55&CpG.54&CpG.53&CpG.52&CpG.49	0.0027928	0.677328	0.102818	0.181695	0.057163
CpG.56&CpG.55&CpG.54&CpG.53&CpG.50&CpG.47	0.00280146	0.719138	0.0478388	0.187338	0.0442627
CpG.55&CpG.54&CpG.53&CpG.52&CpG.49&CpG.47	0.00280197	0.674435	0.0922357	0.176415	0.0527385
CpG.52&CpG.51&CpG.50&CpG.49&CpG.48&CpG.47	0.00281875	0.625314	0.0766981	0.129156	0.0196652
CpG.56&CpG.55&CpG.53&CpG.49&CpG.48	0.00282591	0.6657	0.089651	0.171308	0.0645107
CpG.56&CpG.52&CpG.51&CpG.50&CpG.49&CpG.47	0.0028358	0.628085	0.0777517	0.142114	0.0225842
CpG.55&CpG.54&CpG.52&CpG.51&CpG.48	0.00284727	0.65841	0.0806771	0.145058	0.0418731
CpG.55&CpG.53&CpG.52&CpG.49&CpG.48&CpG.47	0.00286078	0.655873	0.0837833	0.16043	0.0594867
CpG.55&CpG.54&CpG.50&CpG.47	0.00286165	0.722122	0.0430961	0.169046	0.0234482
CpG.55&CpG.53&CpG.52&CpG.48&CpG.47	0.00287297	0.680487	0.0650446	0.167004	0.0640245
CpG.54&CpG.51&CpG.49&CpG.48&CpG.47	0.00288417	0.630417	0.0873796	0.13759	0.0377634
CpG.56&CpG.54&CpG.53&CpG.51&CpG.49	0.00289001	0.655118	0.107147	0.177011	0.062167
CpG.56&CpG.54&CpG.53&CpG.49&CpG.48&CpG.47	0.00289785	0.66937	0.0851406	0.170463	0.0594211
CpG.56&CpG.55&CpG.54&CpG.50&CpG.49&CpG.48&CpG.47	0.00290087	0.674806	0.0774018	0.154706	0.033386
CpG.56&CpG.53&CpG.52&CpG.51&CpG.49	0.00290435	0.625521	0.0923387	0.164583	0.0634601
CpG.54&CpG.52&CpG.48&CpG.47	0.00290685	0.665831	0.0630534	0.14547	0.0398368
CpG.51&CpG.50&CpG.49&CpG.48&CpG.47	0.00290752	0.629127	0.085113	0.128087	0.0217907
CpG.55&CpG.54&CpG.53&CpG.51&CpG.48&CpG.47	0.00291665	0.685438	0.0783514	0.168362	0.0618414
CpG.56&CpG.53&CpG.50&CpG.47	0.00293008	0.708526	0.0568807	0.186746	0.0567452
CpG.55&CpG.54&CpG.53&CpG.48	0.00294862	0.722612	0.0557747	0.186786	0.0691958
CpG.56&CpG.55&CpG.54&CpG.52&CpG.48	0.00295869	0.677866	0.0610091	0.158149	0.0395172
CpG.56&CpG.55&CpG.54&CpG.53&CpG.52&CpG.50&CpG.49&CpG.47	0.00299122	0.681736	0.0825615	0.173261	0.0456325
CpG.56&CpG.55&CpG.51&CpG.49&CpG.48	0.00301096	0.62477	0.0778644	0.140036	0.0372106
CpG.56&CpG.54&CpG.53&CpG.52&CpG.50&CpG.49	0.00302859	0.677904	0.0950264	0.175943	0.0528046
CpG.55&CpG.54&CpG.53&CpG.51&CpG.50	0.00303698	0.711515	0.0847363	0.181711	0.0585019
CpG.56&CpG.55&CpG.54&CpG.48&CpG.47	0.00304116	0.68861	0.0487411	0.161252	0.0377663
CpG.56&CpG.54&CpG.53&CpG.51&CpG.50&CpG.49&CpG.47	0.00305264	0.66905	0.0941407	0.16917	0.0524963
CpG.56&CpG.55&CpG.54&CpG.49&CpG.48	0.00305955	0.663176	0.0862027	0.15676	0.0406616
CpG.56&CpG.55&CpG.54&CpG.52&CpG.50&CpG.49	0.00306144	0.671176	0.0886867	0.161116	0.0279776
CpG.55&CpG.54&CpG.50&CpG.49&CpG.48	0.00308179	0.680837	0.0939543	0.15089	0.0388201
CpG.55&CpG.53&CpG.52&CpG.51&CpG.50&CpG.49&CpG.47	0.00310775	0.657481	0.0932136	0.16057	0.052448
CpG.56&CpG.55&CpG.53&CpG.50&CpG.47	0.00311209	0.712118	0.049911	0.185478	0.0492244
CpG.56&CpG.55&CpG.54&CpG.53&CpG.52&CpG.51&CpG.50&CpG.47	0.00315744	0.685411	0.0753218	0.171443	0.047944
CpG.54&CpG.53&CpG.52&CpG.51&CpG.50&CpG.49&CpG.47	0.00316699	0.661445	0.0971444	0.162888	0.0538119
CpG.55&CpG.53&CpG.50&CpG.48	0.00316725	0.720999	0.0546373	0.174908	0.070996
CpG.55&CpG.52&CpG.50&CpG.48&CpG.47	0.00320318	0.676673	0.0589919	0.142955	0.0289196
CpG.54&CpG.53&CpG.50&CpG.47	0.00320696	0.732213	0.0488077	0.191286	0.0565891
CpG.56&CpG.54&CpG.53&CpG.51&CpG.50	0.00321869	0.698115	0.0870429	0.181324	0.058519
CpG.56&CpG.54&CpG.51&CpG.49&CpG.48&CpG.47	0.00323508	0.635262	0.0790506	0.144404	0.0376755
CpG.55&CpG.53&CpG.52&CpG.51&CpG.49&CpG.47	0.00324884	0.64243	0.0923235	0.162478	0.0571872
CpG.56&CpG.54&CpG.51&CpG.49&CpG.48	0.00326416	0.63032	0.0873389	0.143282	0.0420103
CpG.56&CpG.53&CpG.52&CpG.48&CpG.47	0.00327877	0.667086	0.0598957	0.166617	0.063929
CpG.51&CpG.50&CpG.49&CpG.47	0.00329174	0.625692	0.0978792	0.134927	0.0179222
CpG.56&CpG.55&CpG.52&CpG.51&CpG.50&CpG.49	0.0033117	0.639171	0.0873568	0.14718	0.0275694
CpG.56&CpG.54&CpG.53&CpG.50&CpG.47	0.00331294	0.717668	0.0533336	0.188724	0.0493415
CpG.56&CpG.54&CpG.53&CpG.52&CpG.50&CpG.49&CpG.48&CpG.47	0.00331682	0.671282	0.081371	0.1633	0.0520887
CpG.56&CpG.52&CpG.50&CpG.48&CpG.47	0.00333354	0.663272	0.0520479	0.142568	0.0282994
CpG.56&CpG.55&CpG.54&CpG.53&CpG.51&CpG.50&CpG.47	0.00333917	0.696719	0.0736571	0.176721	0.0492116
CpG.56&CpG.54&CpG.53&CpG.49&CpG.47	0.00337345	0.674671	0.0940765	0.18441	0.0543566
CpG.55&CpG.54&CpG.53&CpG.51&CpG.50&CpG.49&CpG.47	0.00340493	0.678622	0.0963858	0.169447	0.0525585
CpG.56&CpG.54&CpG.52&CpG.51&CpG.50&CpG.49&CpG.47	0.00340894	0.646106	0.085506	0.149903	0.0291498
CpG.54&CpG.52&CpG.50&CpG.48&CpG.47	0.00341141	0.682222	0.065766	0.1462	0.0345383
CpG.56&CpG.55&CpG.54&CpG.50&CpG.48&CpG.47	0.00341377	0.698473	0.049842	0.159231	0.0341402
CpG.56&CpG.55&CpG.54&CpG.53&CpG.50&CpG.49&CpG.48&CpG.47	0.00342655	0.686312	0.0787041	0.169039	0.0509796
CpG.54&CpG.50&CpG.47	0.00344473	0.720666	0.0526611	0.165258	0.027178
CpG.56&CpG.54&CpG.53&CpG.51&CpG.49&CpG.48&CpG.47	0.00344746	0.654061	0.0876434	0.162256	0.0584282
CpG.56&CpG.54&CpG.53&CpG.48	0.00347998	0.705861	0.0637177	0.186302	0.069262
CpG.56&CpG.53&CpG.50&CpG.49&CpG.48&CpG.47	0.00348857	0.668295	0.0838864	0.162544	0.0583926
CpG.56&CpG.55&CpG.54&CpG.51&CpG.50&CpG.49&CpG.47	0.00350497	0.663283	0.0881999	0.156461	0.0302505
CpG.56&CpG.55&CpG.54&CpG.51&CpG.49&CpG.48&CpG.47	0.00351573	0.648294	0.0799777	0.149548	0.0369874
CpG.55&CpG.54&CpG.53&CpG.52&CpG.50	0.0035249	0.720324	0.0654221	0.186008	0.0526957
CpG.56&CpG.55&CpG.54&CpG.53&CpG.48	0.00352911	0.709987	0.055947	0.185124	0.0600405
CpG.55&CpG.54&CpG.52	0.00353779	0.695659	0.0786628	0.170515	0.032228
CpG.56&CpG.54&CpG.50&CpG.48	0.00353898	0.701094	0.0580987	0.15624	0.0418671
CpG.56&CpG.55&CpG.50&CpG.47	0.00355687	0.698434	0.0455307	0.164505	0.017269
CpG.56&CpG.55&CpG.53&CpG.52&CpG.50&CpG.49&CpG.48&CpG.47	0.00356008	0.667814	0.0778449	0.161272	0.0509077
CpG.55&CpG.52&CpG.51&CpG.50&CpG.49	0.00358509	0.635108	0.0970319	0.140921	0.0256181
CpG.55&CpG.54&CpG.53&CpG.51&CpG.48	0.00360135	0.690531	0.0864819	0.172032	0.0684066
CpG.55&CpG.54&CpG.53&CpG.52&CpG.51&CpG.50	0.00360314	0.693971	0.0871261	0.173842	0.0557625
CpG.55&CpG.52&CpG.50&CpG.49&CpG.48	0.00361332	0.65124	0.0881831	0.138463	0.0292906
CpG.55&CpG.53&CpG.52&CpG.50&CpG.48&CpG.47	0.00362046	0.691703	0.0643392	0.164024	0.0577287
CpG.56&CpG.54&CpG.51&CpG.50&CpG.49&CpG.47	0.003634	0.652749	0.0916673	0.15247	0.0310531
CpG.54&CpG.53&CpG.52&CpG.51&CpG.49&CpG.47	0.00363658	0.647054	0.0979027	0.165182	0.0585718
CpG.56&CpG.55&CpG.53&CpG.50&CpG.49&CpG.48	0.00367419	0.679382	0.0869074	0.16761	0.0584066
CpG.55&CpG.54&CpG.53&CpG.50&CpG.49&CpG.48&CpG.47	0.00368437	0.690144	0.0842001	0.167691	0.05491
CpG.55&CpG.54&CpG.51&CpG.50&CpG.49&CpG.47	0.00369268	0.663916	0.0966008	0.152792	0.0313854
CpG.54&CpG.53&CpG.52&CpG.50&CpG.48&CpG.47	0.00369355	0.696328	0.0682199	0.166729	0.0590156
CpG.55&CpG.54&CpG.48&CpG.47	0.00369411	0.695891	0.053049	0.156947	0.0421681
CpG.56&CpG.55&CpG.54&CpG.53&CpG.52&CpG.49	0.00373323	0.674354	0.0922511	0.181158	0.051145
CpG.56&CpG.55&CpG.54&CpG.49&CpG.48&CpG.47	0.00374869	0.662642	0.0771132	0.155636	0.0364729
CpG.53&CpG.52&CpG.49&CpG.47	0.00380887	0.641471	0.0985098	0.170361	0.0666716
CpG.56&CpG.52&CpG.49&CpG.48&CpG.47	0.00381122	0.620276	0.0535523	0.138254	0.0286914
CpG.55&CpG.54&CpG.53&CpG.49&CpG.47	0.00382624	0.688072	0.0961227	0.184797	0.0543106
CpG.56&CpG.54&CpG.51	0.00387677	0.658643	0.0960184	0.162709	0.0439832
CpG.53&CpG.52&CpG.50&CpG.49	0.00388319	0.663425	0.112762	0.170138	0.0667637
CpG.55&CpG.53&CpG.51&CpG.50&CpG.49&CpG.47	0.00388456	0.666019	0.0990664	0.164915	0.0560569
CpG.54&CpG.53&CpG.52&CpG.48&CpG.47	0.00389026	0.686036	0.0708732	0.17025	0.065273
CpG.55&CpG.54&CpG.53&CpG.51&CpG.49&CpG.48&CpG.47	0.00389177	0.663633	0.0918907	0.162533	0.0585222
CpG.55&CpG.54&CpG.51&CpG.49&CpG.48&CpG.47	0.00389184	0.646429	0.0874443	0.144726	0.0380321
CpG.56&CpG.54&CpG.53&CpG.52&CpG.51&CpG.50	0.00389419	0.682804	0.0864156	0.17352	0.0557225
CpG.54&CpG.53&CpG.50&CpG.48	0.00390192	0.727936	0.0572649	0.178964	0.0718733
CpG.56&CpG.53&CpG.52&CpG.51&CpG.50&CpG.49	0.00390689	0.645899	0.0965022	0.162007	0.0571103
CpG.56&CpG.51&CpG.49&CpG.48&CpG.47	0.00391002	0.611467	0.0597052	0.133957	0.0309167
CpG.55&CpG.54&CpG.52&CpG.48&CpG.47	0.00391351	0.677963	0.0609729	0.152457	0.0378732
CpG.53&CpG.51&CpG.49&CpG.47	0.00392269	0.63046	0.10594	0.164989	0.0712329
CpG.51&CpG.50&CpG.49&CpG.48	0.00395883	0.621416	0.0962421	0.122605	0.0208031
CpG.56&CpG.55&CpG.54&CpG.53&CpG.50&CpG.49	0.00397971	0.697944	0.0894059	0.183595	0.0487703
CpG.54&CpG.52&CpG.51&CpG.50&CpG.49	0.00398338	0.640657	0.104101	0.144166	0.0320834
CpG.53&CpG.52&CpG.51&CpG.50&CpG.49&CpG.48&CpG.47	0.00399264	0.645535	0.0881146	0.149187	0.0559543
CpG.56&CpG.54&CpG.53&CpG.49&CpG.48	0.00405469	0.67125	0.0950509	0.174553	0.0654839
CpG.55&CpG.54&CpG.52&CpG.48	0.00405791	0.682461	0.0694411	0.153068	0.0437038
CpG.56&CpG.53&CpG.52&CpG.50&CpG.48&CpG.47	0.00411161	0.680536	0.0628924	0.163702	0.0576242
CpG.56&CpG.55&CpG.54&CpG.53&CpG.51&CpG.50&CpG.49	0.00411663	0.678553	0.0964017	0.173512	0.0519014
CpG.53&CpG.49&CpG.48&CpG.47	0.00413772	0.650624	0.0958104	0.161917	0.0744155
CpG.56&CpG.54&CpG.53&CpG.50&CpG.49&CpG.48	0.00415499	0.684006	0.0905763	0.170315	0.0594835
CpG.55&CpG.54&CpG.53&CpG.50&CpG.49&CpG.47	0.00416175	0.698025	0.0893643	0.178852	0.0507132
CpG.56&CpG.55&CpG.53&CpG.51&CpG.50&CpG.49&CpG.47	0.00420719	0.665086	0.0904685	0.166852	0.0514287
CpG.56&CpG.53&CpG.52&CpG.48	0.00421567	0.668865	0.069009	0.170768	0.0730368
CpG.56&CpG.55&CpG.52&CpG.50&CpG.48&CpG.47	0.00428141	0.673809	0.0532284	0.148875	0.0296538
CpG.52&CpG.51&CpG.50&CpG.49&CpG.48	0.00428642	0.618383	0.0836235	0.124984	0.018785
CpG.56&CpG.52&CpG.50&CpG.49&CpG.48	0.00436467	0.637839	0.078442	0.138076	0.0286026
CpG.56&CpG.55&CpG.54&CpG.53&CpG.52&CpG.50&CpG.49&CpG.48	0.00437458	0.679597	0.0834228	0.1671	0.0520897
CpG.53&CpG.52&CpG.51&CpG.50&CpG.49&CpG.48	0.00439701	0.643128	0.0962724	0.149049	0.0612936
CpG.56&CpG.55&CpG.52&CpG.49&CpG.48	0.00443795	0.633579	0.0712252	0.144333	0.0344482
CpG.55&CpG.54&CpG.50&CpG.48	0.00445384	0.717845	0.0513738	0.156724	0.0422193
CpG.56&CpG.55&CpG.54&CpG.53&CpG.51&CpG.50&CpG.48&CpG.47	0.00450922	0.689987	0.0708016	0.167221	0.0528932
CpG.56&CpG.54&CpG.52&CpG.48&CpG.47	0.0045352	0.664562	0.0546795	0.15207	0.0375245
CpG.55&CpG.54&CpG.52&CpG.49&CpG.48&CpG.47	0.00455951	0.65377	0.0805356	0.148307	0.0353674
CpG.56&CpG.55&CpG.51&CpG.50&CpG.49&CpG.47	0.00456095	0.648124	0.0860511	0.149765	0.0268608
CpG.56&CpG.52&CpG.51&CpG.48&CpG.47	0.00459184	0.626156	0.041891	0.135346	0.0307126
CpG.53&CpG.52&CpG.50&CpG.48&CpG.47	0.00464249	0.684746	0.0693642	0.160747	0.0639157
CpG.54&CpG.53&CpG.51&CpG.49&CpG.48&CpG.47	0.00469191	0.653157	0.0959728	0.159553	0.0635236
CpG.56&CpG.55&CpG.54&CpG.53&CpG.51&CpG.48&CpG.47	0.00470199	0.68173	0.0721941	0.169807	0.0565825
CpG.56&CpG.55&CpG.54&CpG.53&CpG.49&CpG.48&CpG.47	0.00472738	0.67753	0.0806652	0.171884	0.0543739
CpG.56&CpG.55&CpG.54&CpG.53&CpG.50&CpG.48&CpG.47	0.00474628	0.708242	0.0523281	0.174965	0.0520028
CpG.56&CpG.55&CpG.51	0.00474998	0.649394	0.0826057	0.157299	0.0383634
CpG.56&CpG.55&CpG.54&CpG.53&CpG.51&CpG.50&CpG.48	0.0047983	0.694275	0.0753441	0.169679	0.0566354
CpG.56&CpG.55&CpG.54&CpG.53&CpG.51&CpG.48	0.00483939	0.685357	0.0783832	0.173105	0.0612412
CpG.55&CpG.52&CpG.50&CpG.48	0.00486283	0.680848	0.0672595	0.14119	0.033081
CpG.55&CpG.54&CpG.53&CpG.52&CpG.49&CpG.48&CpG.47	0.00486335	0.669925	0.0850406	0.165602	0.0560015
CpG.56&CpG.55&CpG.52&CpG.50&CpG.48	0.00488365	0.676576	0.0590266	0.148647	0.033148
CpG.56&CpG.55&CpG.53&CpG.51&CpG.49&CpG.48&CpG.47	0.00489801	0.650097	0.0828542	0.159938	0.0571446
CpG.54&CpG.53&CpG.52&CpG.50&CpG.49&CpG.48	0.00491204	0.675133	0.0959089	0.162986	0.0609677
CpG.56&CpG.54&CpG.51&CpG.50&CpG.49	0.0049123	0.651304	0.102411	0.152961	0.0346923
CpG.50	0.00492075	0.747788	NA	0.149123	NA
CpG.55&CpG.54&CpG.53&CpG.52&CpG.50&CpG.49	0.00496355	0.689071	0.0963569	0.176266	0.052829
CpG.56&CpG.55&CpG.51&CpG.50&CpG.49	0.00504201	0.645755	0.095989	0.149715	0.030031
CpG.55&CpG.53&CpG.52&CpG.48	0.00506911	0.685615	0.0739304	0.171252	0.0731112
CpG.55&CpG.54&CpG.53&CpG.51&CpG.49	0.00508264	0.668519	0.111914	0.177398	0.0621844
CpG.56&CpG.55&CpG.53&CpG.50&CpG.48	0.0050884	0.708697	0.0547329	0.175621	0.061505
CpG.56&CpG.54&CpG.52&CpG.51&CpG.50&CpG.49	0.00509067	0.643796	0.0934273	0.149884	0.0319319
CpG.56&CpG.55&CpG.51&CpG.49&CpG.48&CpG.47	0.00516208	0.630637	0.0711113	0.141699	0.0335306
CpG.54&CpG.53&CpG.52&CpG.49&CpG.48	0.00518965	0.660603	0.0995719	0.165758	0.0677397
CpG.55&CpG.54&CpG.53&CpG.52&CpG.48&CpG.47	0.00528736	0.692778	0.0655069	0.171943	0.0585291
CpG.55&CpG.51&CpG.49&CpG.48&CpG.47	0.00531655	0.624867	0.0779188	0.134344	0.0316174
CpG.56&CpG.54&CpG.50&CpG.47	0.00533344	0.705371	0.0527684	0.168562	0.0231538
CpG.55&CpG.53&CpG.48&CpG.47	0.00546045	0.699046	0.0578347	0.175131	0.0708893
CpG.55&CpG.53&CpG.52&CpG.49&CpG.48	0.00546183	0.655053	0.0936456	0.162513	0.0662631
CpG.56&CpG.55&CpG.54&CpG.50&CpG.49&CpG.48	0.00546439	0.677278	0.0844861	0.155488	0.0365022
CpG.55&CpG.52&CpG.51&CpG.48&CpG.47	0.0054973	0.639557	0.0613952	0.135733	0.0313964
CpG.53&CpG.51&CpG.50&CpG.49	0.00550489	0.652414	0.12198	0.164766	0.0712968
CpG.56&CpG.53&CpG.51&CpG.49&CpG.48	0.00551754	0.632844	0.0918792	0.157829	0.0690168
CpG.56&CpG.53&CpG.52&CpG.49&CpG.48	0.00551965	0.641653	0.0852886	0.162126	0.066138
CpG.56&CpG.55&CpG.53&CpG.52&CpG.50&CpG.48&CpG.47	0.00552763	0.687101	0.0599824	0.166088	0.0529811
CpG.55&CpG.54&CpG.53&CpG.50&CpG.49&CpG.48	0.00559206	0.695173	0.0910778	0.170637	0.0595418
CpG.56&CpG.55&CpG.54&CpG.53&CpG.52&CpG.51&CpG.50	0.00561618	0.689045	0.0805958	0.174504	0.050934
CpG.55&CpG.53&CpG.52&CpG.51&CpG.49	0.00564581	0.638922	0.102773	0.16497	0.0635718
CpG.55&CpG.53&CpG.52&CpG.51&CpG.50&CpG.49	0.00565019	0.657066	0.102103	0.162329	0.0572273
CpG.54&CpG.53&CpG.51&CpG.49&CpG.48	0.00565796	0.651794	0.107236	0.161461	0.0708292
CpG.55&CpG.54&CpG.53&CpG.50	0.00570367	0.748843	0.0168755	0.198885	0.0509608
CpG.54&CpG.53&CpG.52&CpG.51&CpG.50&CpG.49	0.00573538	0.66169	0.106414	0.165034	0.0586191
CpG.56&CpG.55&CpG.53&CpG.52&CpG.48&CpG.47	0.00573644	0.676987	0.0588059	0.168916	0.0574564
CpG.56&CpG.55&CpG.54&CpG.53&CpG.52&CpG.50&CpG.49	0.00573709	0.684845	0.0886693	0.176581	0.0482333
CpG.56&CpG.55&CpG.54&CpG.53&CpG.51&CpG.49	0.00578584	0.667013	0.100167	0.177577	0.0556212
CpG.55&CpG.54&CpG.52&CpG.51&CpG.49&CpG.47	0.00580113	0.640327	0.0890063	0.150355	0.0322823
CpG.56&CpG.55&CpG.53&CpG.52&CpG.48	0.00580591	0.68039	0.0650832	0.172696	0.0633985
CpG.55&CpG.54&CpG.52&CpG.51&CpG.50&CpG.49&CpG.47	0.00584024	0.655678	0.0908375	0.150179	0.0294732
CpG.56&CpG.54&CpG.52&CpG.50&CpG.48&CpG.47	0.00589445	0.678433	0.0595507	0.151579	0.0335845
CpG.56&CpG.54&CpG.53&CpG.50&CpG.48	0.00593341	0.714246	0.0582797	0.178866	0.0622445
CpG.50&CpG.49&CpG.48&CpG.47	0.005937	0.645857	0.0882777	0.131855	0.0232048
CpG.55&CpG.54&CpG.53&CpG.52&CpG.50&CpG.48&CpG.47	0.00602059	0.700637	0.0633108	0.168683	0.0541212
CpG.55&CpG.54&CpG.52&CpG.50&CpG.48&CpG.47	0.00610049	0.6896	0.0615365	0.151902	0.0339022
CpG.56&CpG.55&CpG.54&CpG.50	0.00611923	0.722	0.0433294	0.176161	0.0197796
CpG.55&CpG.54&CpG.52&CpG.50&CpG.49&CpG.48&CpG.47	0.00617225	0.667201	0.0816562	0.148424	0.0322873
CpG.56&CpG.55&CpG.52&CpG.51&CpG.48&CpG.47	0.0061828	0.642878	0.0555131	0.142857	0.0330613
CpG.55&CpG.54&CpG.53&CpG.50&CpG.48&CpG.47	0.00623677	0.716368	0.0522611	0.17438	0.056941
CpG.56&CpG.55&CpG.54&CpG.53&CpG.49&CpG.47	0.00624119	0.683308	0.0867631	0.183744	0.0486454
CpG.56&CpG.55&CpG.53&CpG.52&CpG.49&CpG.48&CpG.47	0.00624127	0.656389	0.0764955	0.163007	0.0547303
CpG.56&CpG.55&CpG.53&CpG.50	0.00636513	0.725155	0.0467808	0.194344	0.052026
CpG.56&CpG.54&CpG.53&CpG.52&CpG.49&CpG.48&CpG.47	0.00637903	0.660353	0.0813014	0.165326	0.0559209
CpG.56&CpG.52&CpG.51	0.00638744	0.609315	0.0487127	0.141996	0.033367
CpG.55&CpG.53&CpG.51&CpG.50&CpG.49	0.00641886	0.667229	0.11071	0.167895	0.0621399
CpG.56&CpG.55&CpG.54&CpG.52&CpG.49&CpG.48&CpG.47	0.00644369	0.654587	0.0735503	0.152617	0.0342401
CpG.56&CpG.54&CpG.53&CpG.52&CpG.50&CpG.48&CpG.47	0.00645697	0.691065	0.0638137	0.168407	0.0540562
CpG.55&CpG.54&CpG.51&CpG.49&CpG.48	0.00645719	0.64372	0.0974838	0.143669	0.0424224
CpG.56&CpG.55&CpG.54&CpG.50&CpG.48	0.00654021	0.706173	0.0515808	0.161074	0.0378347
CpG.55&CpG.53&CpG.52&CpG.50&CpG.49&CpG.48&CpG.47	0.00655645	0.669004	0.0840035	0.158814	0.0544716
CpG.56&CpG.55&CpG.54&CpG.53&CpG.50	0.00657006	0.730971	0.0425498	0.194803	0.0450675
CpG.54&CpG.53&CpG.52&CpG.51&CpG.49	0.00660424	0.644471	0.10923	0.168216	0.0649562
CpG.56&CpG.55&CpG.54&CpG.52&CpG.48&CpG.47	0.00660519	0.674883	0.055055	0.156794	0.0355009
CpG.56&CpG.55&CpG.54&CpG.53&CpG.49&CpG.48	0.00660574	0.680456	0.0879563	0.175529	0.0586193
CpG.56&CpG.55&CpG.53&CpG.52&CpG.51&CpG.49&CpG.47	0.00662859	0.644867	0.0845257	0.164763	0.0525535
CpG.56&CpG.52&CpG.51&CpG.50&CpG.49	0.00664471	0.621707	0.0851565	0.140534	0.0248763
CpG.56&CpG.55&CpG.54&CpG.53&CpG.50&CpG.49&CpG.48	0.00678424	0.690075	0.0842292	0.171757	0.0544347
CpG.56&CpG.55&CpG.54&CpG.53&CpG.52&CpG.50&CpG.48&CpG.47	0.00681568	0.695493	0.060393	0.169907	0.0502259
CpG.54&CpG.51&CpG.50&CpG.48	0.00683097	0.676774	0.091868	0.139875	0.0430556
CpG.56&CpG.55&CpG.53&CpG.52&CpG.51&CpG.50&CpG.49&CpG.47	0.00686596	0.657732	0.0863019	0.162808	0.0489683
CpG.55&CpG.53&CpG.52&CpG.50&CpG.49&CpG.48	0.00694169	0.670509	0.0919178	0.160281	0.0595191
CpG.55&CpG.54&CpG.51&CpG.50&CpG.49	0.00697824	0.664705	0.107981	0.153348	0.035057
CpG.56&CpG.53&CpG.52&CpG.50&CpG.48	0.00698687	0.684649	0.0694079	0.166439	0.0639881
CpG.54&CpG.52&CpG.50&CpG.48	0.00705627	0.687785	0.0745695	0.145246	0.0398053
CpG.55&CpG.54&CpG.53&CpG.50&CpG.48	0.00707481	0.727647	0.0495971	0.179253	0.0622475
CpG.56&CpG.54&CpG.53&CpG.48&CpG.47	0.00710163	0.696683	0.0588738	0.179045	0.0621391
CpG.56&CpG.54&CpG.53&CpG.51&CpG.49&CpG.48	0.00713371	0.653076	0.0959661	0.164297	0.0637311
CpG.54&CpG.53&CpG.49&CpG.48&CpG.47	0.00716731	0.671347	0.0950361	0.168861	0.0662897
CpG.54&CpG.52&CpG.51&CpG.48&CpG.47	0.00718328	0.645106	0.0716201	0.138979	0.0374284
CpG.55&CpG.53&CpG.49&CpG.48&CpG.47	0.007244	0.665797	0.0896429	0.165616	0.0649741
CpG.56&CpG.55&CpG.52&CpG.49&CpG.48&CpG.47	0.00729303	0.637978	0.0646105	0.14528	0.0308986
CpG.56&CpG.55&CpG.53&CpG.51&CpG.49&CpG.48	0.00745923	0.648451	0.0906368	0.161592	0.062415
CpG.56&CpG.55&CpG.54&CpG.53&CpG.51&CpG.50	0.00748917	0.702844	0.0787106	0.181171	0.0523423
CpG.56&CpG.55&CpG.54&CpG.52&CpG.51&CpG.49&CpG.47	0.00760213	0.643064	0.0815734	0.154372	0.0313274
CpG.56&CpG.55&CpG.54&CpG.51&CpG.49&CpG.48	0.00767556	0.646348	0.0874295	0.14947	0.040517
CpG.56&CpG.54&CpG.52&CpG.49&CpG.48	0.00770181	0.639129	0.0807219	0.147579	0.0391414
CpG.56&CpG.55&CpG.54&CpG.51&CpG.50&CpG.48&CpG.47	0.0077726	0.679006	0.0687231	0.152628	0.035727
CpG.56&CpG.54&CpG.52&CpG.49&CpG.48&CpG.47	0.00781422	0.642603	0.0726996	0.147985	0.0350233
CpG.52&CpG.49&CpG.48&CpG.47	0.00782613	0.610473	0.0564197	0.128199	0.0205812
CpG.55&CpG.54&CpG.49&CpG.48&CpG.47	0.00783834	0.663274	0.0861978	0.151069	0.038812
CpG.55&CpG.53&CpG.51&CpG.49&CpG.48	0.00784812	0.646244	0.101155	0.158216	0.0691667
CpG.54&CpG.53&CpG.48&CpG.47	0.00788779	0.705982	0.0636003	0.179187	0.0717511
CpG.55&CpG.54&CpG.53&CpG.51&CpG.50&CpG.49	0.0079453	0.68173	0.1052	0.172685	0.0568046
CpG.55&CpG.52&CpG.50&CpG.49&CpG.48&CpG.47	0.00806502	0.652695	0.0789539	0.140388	0.0266194
CpG.56&CpG.54&CpG.53&CpG.52&CpG.51&CpG.50&CpG.49&CpG.47	0.00807941	0.6612	0.0899409	0.164836	0.050124
CpG.55&CpG.54&CpG.50	0.00809976	0.742838	0.0145207	0.175389	0.0241512
CpG.55&CpG.51&CpG.50&CpG.48	0.00815529	0.669837	0.0848485	0.135819	0.0361327
CpG.55&CpG.54&CpG.53&CpG.52&CpG.50&CpG.49&CpG.48	0.008161	0.68247	0.0896784	0.165475	0.0560439
CpG.56&CpG.54&CpG.53&CpG.52&CpG.48&CpG.47	0.00824613	0.681611	0.0643109	0.171621	0.0584784
CpG.55&CpG.53&CpG.52&CpG.50&CpG.48	0.00837463	0.69805	0.0698022	0.166826	0.0640849
CpG.56&CpG.55&CpG.53&CpG.52&CpG.50&CpG.49&CpG.48	0.00839483	0.668934	0.0840124	0.16288	0.0547666
CpG.56&CpG.54&CpG.53&CpG.51&CpG.50&CpG.49	0.00840995	0.670563	0.103033	0.172363	0.0567575
CpG.56&CpG.55&CpG.54&CpG.53&CpG.48&CpG.47	0.00854311	0.701651	0.054046	0.179272	0.0555817
CpG.56&CpG.53&CpG.52&CpG.50&CpG.49&CpG.48	0.00862249	0.659342	0.0877312	0.159959	0.0593933
CpG.55&CpG.54&CpG.52&CpG.49&CpG.48	0.00866046	0.652529	0.0899774	0.147966	0.0395309
CpG.55&CpG.54&CpG.53&CpG.51&CpG.49&CpG.48	0.0088392	0.664243	0.100646	0.164619	0.063822
CpG.52&CpG.50&CpG.49&CpG.48	0.00885015	0.632427	0.0894926	0.127976	0.0202685
CpG.56&CpG.54&CpG.53&CpG.50	0.00892989	0.732092	0.0490471	0.198401	0.0512033
CpG.56&CpG.54&CpG.53&CpG.52&CpG.50&CpG.49&CpG.48	0.00894643	0.672898	0.087752	0.165198	0.0559626
CpG.56&CpG.53&CpG.51&CpG.49&CpG.48&CpG.47	0.00895674	0.637365	0.0829221	0.156526	0.0618128
CpG.55&CpG.53&CpG.51&CpG.49&CpG.48&CpG.47	0.00897791	0.648532	0.0906488	0.156849	0.0619551
CpG.56&CpG.53&CpG.52&CpG.49&CpG.48&CpG.47	0.0091003	0.644706	0.0766502	0.160107	0.0593619
CpG.56&CpG.55&CpG.54&CpG.51&CpG.50&CpG.49	0.0091469	0.663835	0.0966049	0.157536	0.0329911
CpG.54&CpG.53&CpG.52&CpG.48	0.00916918	0.692552	0.0800892	0.175309	0.0742303
CpG.56&CpG.55&CpG.54&CpG.52	0.00923038	0.686616	0.0667259	0.172505	0.0266133
CpG.56&CpG.55&CpG.52&CpG.50&CpG.49&CpG.48	0.0093529	0.652614	0.0789452	0.145131	0.0308734
CpG.55&CpG.54&CpG.51	0.00942148	0.680978	0.103791	0.163354	0.0443427
CpG.56&CpG.55&CpG.54&CpG.52&CpG.50&CpG.48&CpG.47	0.00942344	0.685298	0.0573163	0.155698	0.0325372
CpG.54&CpG.53&CpG.50	0.00945604	0.756294	0.00969919	0.205043	0.0605635
CpG.56&CpG.55&CpG.54&CpG.53&CpG.51&CpG.49&CpG.48	0.0095922	0.663564	0.0918941	0.166598	0.0584961
CpG.56&CpG.54&CpG.52&CpG.50&CpG.49&CpG.48	0.0096283	0.657239	0.0847385	0.147836	0.0350148
CpG.56&CpG.55&CpG.53&CpG.51&CpG.50&CpG.49	0.0096393	0.665938	0.0990725	0.169658	0.0557471
CpG.56&CpG.54&CpG.53&CpG.52&CpG.51&CpG.49&CpG.47	0.00983649	0.648831	0.0894959	0.167081	0.053704
CpG.55&CpG.54&CpG.53&CpG.51&CpG.50&CpG.48&CpG.47	0.00984764	0.694345	0.075307	0.165614	0.0569197
CpG.56&CpG.51&CpG.50&CpG.48	0.00995836	0.653086	0.0760987	0.135335	0.035341
CpG.55&CpG.54&CpG.53&CpG.52&CpG.51&CpG.50&CpG.49&CpG.47	0.0100264	0.669576	0.0928318	0.165078	0.0502038
CpG.56&CpG.55&CpG.54&CpG.51&CpG.50&CpG.49&CpG.48	0.0100558	0.660839	0.0885433	0.14942	0.036987
CpG.55&CpG.53&CpG.50	0.0100566	0.747045	0.0201934	0.199634	0.062387
CpG.54&CpG.53&CpG.52&CpG.50&CpG.48	0.0100655	0.703599	0.0736268	0.170071	0.0653433
CpG.53&CpG.52&CpG.49&CpG.48	0.0100781	0.637194	0.0978077	0.158039	0.075637
CpG.56&CpG.55&CpG.54&CpG.52&CpG.50&CpG.49&CpG.48	0.0100839	0.667132	0.0816636	0.152489	0.034253
CpG.55&CpG.54&CpG.52&CpG.50&CpG.49&CpG.48	0.0101284	0.668406	0.0893818	0.148159	0.0353606
CpG.55&CpG.54&CpG.52&CpG.51&CpG.50&CpG.49	0.0101649	0.654963	0.0994859	0.150207	0.0322862
CpG.56&CpG.55&CpG.54&CpG.53&CpG.50&CpG.48	0.0102479	0.716287	0.0523661	0.179123	0.0556767
CpG.56&CpG.55&CpG.53&CpG.52&CpG.51&CpG.49	0.0103747	0.642349	0.0923053	0.167221	0.057127
CpG.55&CpG.54&CpG.53&CpG.52&CpG.49&CpG.48	0.0105026	0.671584	0.0930332	0.1682	0.0608827
CpG.56&CpG.52&CpG.51&CpG.50&CpG.48	0.0105977	0.643719	0.0691517	0.135168	0.0306085
CpG.56&CpG.52&CpG.51&CpG.49&CpG.48	0.0106188	0.600723	0.0532825	0.130855	0.0296551
CpG.55&CpG.54&CpG.53&CpG.49&CpG.48	0.010725	0.68465	0.0976651	0.17494	0.0655185
CpG.56&CpG.55&CpG.53&CpG.52&CpG.50&CpG.48	0.0108476	0.691623	0.0643874	0.168767	0.0575162
CpG.56&CpG.53&CpG.52&CpG.51&CpG.48	0.0109277	0.647533	0.076465	0.159218	0.0683217
CpG.56&CpG.54&CpG.52&CpG.50&CpG.48	0.0109512	0.682125	0.0658074	0.151892	0.0375388
CpG.55&CpG.54&CpG.51&CpG.50&CpG.48	0.0110292	0.686717	0.0826083	0.147982	0.04146
CpG.55&CpG.54&CpG.53&CpG.52&CpG.48	0.0111145	0.69934	0.0710005	0.176329	0.0643258
CpG.56&CpG.55&CpG.54&CpG.53&CpG.52&CpG.48&CpG.47	0.011392	0.688022	0.0611089	0.172876	0.0534865
CpG.53&CpG.52&CpG.50&CpG.49&CpG.47	0.0114456	0.662734	0.0976667	0.166113	0.0585152
CpG.54&CpG.52&CpG.51&CpG.49&CpG.48	0.0117036	0.619673	0.0861308	0.134487	0.0371192
CpG.56&CpG.55&CpG.53&CpG.52&CpG.49&CpG.48	0.0118241	0.655792	0.0837787	0.165173	0.0596247
CpG.55&CpG.54&CpG.53&CpG.52&CpG.51&CpG.49&CpG.47	0.0120469	0.658402	0.0942808	0.167358	0.0537773
CpG.56&CpG.54&CpG.51&CpG.50&CpG.48	0.0120795	0.673316	0.0799348	0.147595	0.0410891
CpG.54&CpG.52&CpG.51&CpG.50&CpG.48	0.012169	0.662669	0.0855832	0.1388	0.0373647
CpG.55&CpG.54&CpG.53&CpG.48&CpG.47	0.0122229	0.710084	0.0558378	0.179432	0.0621407
CpG.54&CpG.51&CpG.50&CpG.48&CpG.47	0.0123769	0.673413	0.0799141	0.141903	0.037562
CpG.55&CpG.52&CpG.51&CpG.49&CpG.48	0.0125199	0.614123	0.0755354	0.131241	0.0304342
CpG.56&CpG.54&CpG.52&CpG.50&CpG.49&CpG.48&CpG.47	0.0125203	0.657629	0.0773622	0.148147	0.0319746
CpG.56&CpG.55&CpG.54&CpG.52&CpG.51&CpG.50&CpG.49&CpG.47	0.0125214	0.656154	0.08411	0.153716	0.0290629
CpG.55&CpG.52&CpG.51&CpG.50&CpG.48	0.0125552	0.65712	0.0787914	0.135555	0.0312974
CpG.53&CpG.50&CpG.49&CpG.48	0.0128105	0.672578	0.107957	0.161694	0.0744643
CpG.56&CpG.55&CpG.54&CpG.51&CpG.50&CpG.48	0.0129875	0.682179	0.0747188	0.153064	0.0391166
CpG.56&CpG.54&CpG.53&CpG.52&CpG.48	0.0131148	0.685939	0.0709181	0.175942	0.0643009
CpG.55&CpG.54&CpG.52&CpG.50&CpG.48	0.0132068	0.695526	0.0668586	0.152279	0.0378897
CpG.56&CpG.54&CpG.53&CpG.52&CpG.50&CpG.48	0.0132663	0.696247	0.0682718	0.171472	0.0585454
CpG.56&CpG.55&CpG.54&CpG.53&CpG.52&CpG.48	0.0133085	0.692698	0.0655558	0.176686	0.0575414
CpG.56&CpG.54&CpG.52&CpG.51&CpG.48&CpG.47	0.0133888	0.647503	0.0643274	0.145561	0.0371576
CpG.56&CpG.54&CpG.53&CpG.51&CpG.50&CpG.48&CpG.47	0.0134956	0.684773	0.0747967	0.165337	0.0568405
CpG.55&CpG.54&CpG.53&CpG.52&CpG.50&CpG.48	0.0136126	0.707414	0.0665135	0.171794	0.058597
CpG.56&CpG.55&CpG.51&CpG.50&CpG.48	0.0136942	0.667767	0.0736266	0.14435	0.036648
CpG.54&CpG.53&CpG.51&CpG.50&CpG.48	0.0137197	0.69479	0.0891783	0.165775	0.068878
CpG.53&CpG.51&CpG.50&CpG.49&CpG.47	0.0137459	0.653925	0.105691	0.161816	0.0620963
CpG.56&CpG.55&CpG.52&CpG.51&CpG.50&CpG.48	0.0137657	0.657514	0.0704798	0.142708	0.0330247
CpG.56&CpG.55&CpG.52&CpG.50&CpG.49&CpG.48&CpG.47	0.0138252	0.653665	0.0721204	0.145829	0.0282438
CpG.55&CpG.54&CpG.53&CpG.51&CpG.50&CpG.49&CpG.48	0.0138384	0.676178	0.0971514	0.162405	0.0585549
CpG.56&CpG.54&CpG.53&CpG.52&CpG.49&CpG.48	0.0138415	0.660417	0.089061	0.167877	0.0608102
CpG.56&CpG.55&CpG.53&CpG.52&CpG.51&CpG.50&CpG.49	0.0139956	0.657412	0.0932116	0.164636	0.0525963
CpG.56&CpG.52&CpG.50&CpG.49&CpG.48&CpG.47	0.0143097	0.641528	0.0707401	0.140066	0.0260431
CpG.55&CpG.53&CpG.52&CpG.51&CpG.48	0.0143268	0.660933	0.0845296	0.159605	0.0684634
CpG.56&CpG.55&CpG.54&CpG.52&CpG.50&CpG.48	0.0149026	0.689519	0.0615835	0.156645	0.0355368
CpG.56&CpG.55&CpG.54&CpG.53&CpG.51&CpG.50&CpG.49&CpG.48	0.0150176	0.674092	0.0901381	0.164414	0.0545082
CpG.54&CpG.52&CpG.51&CpG.50&CpG.48&CpG.47	0.0150542	0.66222	0.0765559	0.140669	0.0337321
CpG.56&CpG.54&CpG.50	0.0151958	0.720504	0.0529407	0.174744	0.0239753
CpG.55&CpG.54&CpG.53&CpG.51&CpG.50&CpG.48	0.0153416	0.700073	0.0808065	0.168214	0.0618954
CpG.56&CpG.55&CpG.52&CpG.51&CpG.49&CpG.48	0.015595	0.621684	0.0700532	0.139114	0.0333588
CpG.56&CpG.55&CpG.54&CpG.53&CpG.52&CpG.49&CpG.48	0.0156448	0.669856	0.0850503	0.169668	0.0557136
CpG.56&CpG.55&CpG.54&CpG.52&CpG.49&CpG.48	0.0156656	0.653689	0.0805283	0.15305	0.037487
CpG.54&CpG.53&CpG.52&CpG.51&CpG.48	0.0156843	0.666483	0.0906021	0.16285	0.0700621
CpG.54&CpG.52&CpG.51	0.015721	0.640898	0.100595	0.148051	0.0434261
CpG.54&CpG.53&CpG.52&CpG.51&CpG.48&CpG.47	0.0159384	0.665398	0.0810806	0.160711	0.0628841
CpG.56&CpG.54&CpG.53&CpG.52&CpG.51&CpG.50&CpG.49	0.0159519	0.661376	0.0971458	0.166954	0.0537523
CpG.56&CpG.55&CpG.54&CpG.53&CpG.52&CpG.51&CpG.50&CpG.49&CpG.47	0.0161707	0.668455	0.0869013	0.166567	0.0471732
CpG.56&CpG.55&CpG.54&CpG.53&CpG.52&CpG.50&CpG.48	0.0161926	0.700568	0.0633629	0.172749	0.053551
CpG.56&CpG.55&CpG.54&CpG.51	0.0163029	0.675605	0.0854234	0.167134	0.0369866
CpG.55&CpG.51&CpG.50&CpG.48&CpG.47	0.0163341	0.667864	0.0736133	0.138658	0.0319294
CpG.55&CpG.53&CpG.52&CpG.51&CpG.48&CpG.47	0.0164076	0.660773	0.0756066	0.158006	0.0613605
CpG.56&CpG.55&CpG.53&CpG.51&CpG.50&CpG.48&CpG.47	0.0169768	0.680809	0.0711481	0.163019	0.0556701
CpG.56&CpG.54&CpG.53&CpG.51&CpG.50&CpG.49&CpG.48	0.0171667	0.666606	0.0946364	0.162129	0.0584603
CpG.55&CpG.52&CpG.51&CpG.50&CpG.48&CpG.47	0.0172671	0.657595	0.0704828	0.137965	0.0286089
CpG.54&CpG.53&CpG.52&CpG.51&CpG.50&CpG.48&CpG.47	0.0175037	0.677168	0.0803001	0.159055	0.0575719
CpG.56&CpG.53&CpG.52&CpG.51&CpG.48&CpG.47	0.0177482	0.649606	0.0685807	0.157684	0.0612242
CpG.53&CpG.52&CpG.49&CpG.48&CpG.47	0.017975	0.64175	0.0853142	0.156434	0.0656017
CpG.55&CpG.52&CpG.51	0.0179821	0.631649	0.0850358	0.142641	0.0344266
CpG.56&CpG.55&CpG.54&CpG.53&CpG.52&CpG.51&CpG.49&CpG.47	0.0184146	0.658538	0.0872879	0.168747	0.049943
CpG.53&CpG.50&CpG.49&CpG.48&CpG.47	0.0185408	0.670057	0.0936636	0.159358	0.0646992
CpG.55&CpG.54&CpG.52&CpG.51&CpG.48&CpG.47	0.0191883	0.65867	0.0721626	0.145884	0.0375071
CpG.56&CpG.54&CpG.53&CpG.52&CpG.51&CpG.49	0.0192228	0.646974	0.09789	0.169926	0.0582493
CpG.56&CpG.55&CpG.53&CpG.52&CpG.51&CpG.48	0.0192549	0.660692	0.0756079	0.162749	0.0617181
CpG.56&CpG.53&CpG.52&CpG.50&CpG.49&CpG.48&CpG.47	0.0195245	0.659432	0.0800876	0.158538	0.0543485
CpG.55&CpG.53&CpG.51&CpG.50&CpG.48	0.0195463	0.689241	0.0853347	0.162529	0.0674274
CpG.56&CpG.54&CpG.53&CpG.51&CpG.50&CpG.48	0.0195696	0.688906	0.0810552	0.167891	0.0618242
CpG.55&CpG.54&CpG.53&CpG.52&CpG.51&CpG.50&CpG.49	0.0196879	0.670947	0.100182	0.16723	0.0538263
CpG.56&CpG.55&CpG.53&CpG.51&CpG.50&CpG.49&CpG.48	0.0197098	0.662642	0.0908599	0.159811	0.0571714
CpG.56&CpG.55&CpG.50	0.020078	0.711255	0.0460798	0.169335	0.0175313
CpG.55&CpG.54&CpG.51&CpG.50&CpG.48&CpG.47	0.0203485	0.682259	0.0746895	0.148321	0.0370923
CpG.56&CpG.54&CpG.52&CpG.51	0.0203736	0.645545	0.0826595	0.155656	0.0385826
CpG.56&CpG.55&CpG.54&CpG.52&CpG.51&CpG.50&CpG.49	0.0205062	0.655609	0.0908339	0.154245	0.0313499
CpG.56&CpG.55&CpG.52&CpG.51	0.0208424	0.638608	0.0708128	0.1516	0.0333335
CpG.56&CpG.52&CpG.51&CpG.50&CpG.48&CpG.47	0.0208796	0.646428	0.0622061	0.137642	0.02804
CpG.55&CpG.53&CpG.52&CpG.51&CpG.50&CpG.48&CpG.47	0.0215312	0.673204	0.0764544	0.156737	0.0561148
CpG.56&CpG.55&CpG.54&CpG.52&CpG.51&CpG.48&CpG.47	0.0215325	0.658787	0.0658758	0.150539	0.0363875
CpG.56&CpG.54&CpG.52&CpG.51&CpG.50&CpG.48	0.021604	0.662139	0.076559	0.145413	0.037138
CpG.56&CpG.51&CpG.50&CpG.48&CpG.47	0.0223404	0.654463	0.0659753	0.138271	0.0313024
CpG.52&CpG.50&CpG.49&CpG.48&CpG.47	0.022501	0.637936	0.0784757	0.132384	0.0201307
CpG.54&CpG.53&CpG.52&CpG.51&CpG.50&CpG.48	0.0225275	0.680034	0.0875713	0.160562	0.0629155
CpG.56&CpG.54&CpG.52&CpG.51&CpG.49&CpG.48	0.0229046	0.626308	0.0787338	0.141818	0.0377458
CpG.56&CpG.55&CpG.54&CpG.52&CpG.51	0.0229517	0.661734	0.0802175	0.160607	0.0351994
CpG.56&CpG.55&CpG.53&CpG.52&CpG.51&CpG.48&CpG.47	0.0229677	0.660589	0.0690208	0.16093	0.0565459
CpG.55&CpG.54&CpG.53&CpG.52&CpG.51&CpG.50&CpG.48&CpG.47	0.0230956	0.683333	0.0763612	0.161725	0.0538333
CpG.55&CpG.54&CpG.52&CpG.51&CpG.50&CpG.48&CpG.47	0.0231138	0.671401	0.0739871	0.146346	0.034261
CpG.54&CpG.52&CpG.51&CpG.49&CpG.48&CpG.47	0.0235144	0.626389	0.0787749	0.137075	0.0338002
CpG.56&CpG.55&CpG.51&CpG.50&CpG.49&CpG.48&CpG.47	0.0238732	0.647373	0.0785787	0.14276	0.0307374
CpG.56&CpG.55&CpG.52&CpG.51&CpG.50&CpG.48&CpG.47	0.0238764	0.657865	0.0643457	0.143752	0.0302735
CpG.55&CpG.54&CpG.51&CpG.50&CpG.49&CpG.48&CpG.47	0.0240101	0.660909	0.0885423	0.145354	0.0347581
CpG.53&CpG.52&CpG.50&CpG.49&CpG.48	0.0240863	0.659313	0.0980864	0.156255	0.0656248
CpG.54&CpG.50	0.0241839	0.751012	0.00456055	0.172879	0.0335971
CpG.56&CpG.54&CpG.51&CpG.50&CpG.49&CpG.48&CpG.47	0.0242201	0.651337	0.0837638	0.145078	0.0344391
CpG.55&CpG.54&CpG.52&CpG.51&CpG.50&CpG.48	0.0253373	0.673306	0.0808606	0.145735	0.0374892
CpG.55&CpG.53&CpG.52&CpG.51&CpG.50&CpG.48	0.0253978	0.675409	0.0835074	0.157858	0.0613848
CpG.56&CpG.55&CpG.53&CpG.52&CpG.51&CpG.50&CpG.48&CpG.47	0.0254714	0.671489	0.070949	0.159454	0.0525175
CpG.54&CpG.53&CpG.51&CpG.50&CpG.48&CpG.47	0.0255077	0.688987	0.0810202	0.163148	0.0619414
CpG.55&CpG.54&CpG.53&CpG.51&CpG.50&CpG.49&CpG.48&CpG.47	0.0257179	0.674152	0.090127	0.160857	0.0543881
CpG.56&CpG.54&CpG.53&CpG.52&CpG.51&CpG.50&CpG.48&CpG.47	0.0259706	0.674958	0.0746058	0.161483	0.0537416
CpG.55&CpG.54&CpG.53&CpG.52&CpG.51&CpG.49	0.0264574	0.658141	0.103277	0.170248	0.0583114
CpG.56&CpG.55&CpG.54&CpG.51&CpG.50&CpG.49&CpG.48&CpG.47	0.0266826	0.660731	0.0819758	0.149494	0.034244
CpG.55&CpG.54&CpG.52&CpG.51	0.0270628	0.662296	0.0926158	0.15614	0.0389741
CpG.55&CpG.54&CpG.53&CpG.49&CpG.48&CpG.47	0.0271483	0.680537	0.0879334	0.170786	0.0594785
CpG.56&CpG.54&CpG.53&CpG.52&CpG.51&CpG.48&CpG.47	0.0273011	0.664553	0.0740498	0.163248	0.0577964
CpG.55&CpG.53&CpG.51&CpG.50&CpG.49&CpG.48&CpG.47	0.0273468	0.662711	0.0908573	0.155745	0.0566324
CpG.56&CpG.54&CpG.52&CpG.51&CpG.50&CpG.48&CpG.47	0.0275557	0.661829	0.0698933	0.14607	0.0339468
CpG.56&CpG.53&CpG.51&CpG.50&CpG.49&CpG.48&CpG.47	0.0277003	0.65314	0.0864404	0.155469	0.0564965
CpG.56&CpG.55&CpG.54&CpG.53&CpG.52&CpG.51&CpG.50&CpG.48&CpG.47	0.0282326	0.680683	0.0718703	0.163586	0.050665
CpG.56&CpG.55&CpG.54&CpG.53&CpG.52&CpG.51&CpG.49&CpG.48&CpG.47	0.0282727	0.656796	0.0818173	0.161189	0.0519288
CpG.56&CpG.53&CpG.51&CpG.50&CpG.48	0.0284214	0.67584	0.0832585	0.162142	0.0673045
CpG.56&CpG.55&CpG.54&CpG.52&CpG.51&CpG.50&CpG.48&CpG.47	0.028423	0.669912	0.0686282	0.150362	0.033692
CpG.56&CpG.55&CpG.53&CpG.51&CpG.50&CpG.48	0.0286567	0.684282	0.0772862	0.165187	0.0606591
CpG.53&CpG.52&CpG.50&CpG.49&CpG.48&CpG.47	0.0287542	0.659423	0.0877315	0.155215	0.0587518
CpG.55&CpG.50	0.0289436	0.737139	0.0150598	0.164766	0.0221227
CpG.56&CpG.53&CpG.52&CpG.51&CpG.50&CpG.48&CpG.47	0.0289707	0.663632	0.0727771	0.156461	0.0559833
CpG.56&CpG.55&CpG.54&CpG.53&CpG.52&CpG.51&CpG.50&CpG.49	0.0290055	0.669515	0.0928391	0.168636	0.0499918
CpG.55&CpG.54&CpG.53&CpG.52&CpG.51&CpG.48&CpG.47	0.0290161	0.674125	0.0775343	0.163525	0.0578859
CpG.56&CpG.55&CpG.54&CpG.53&CpG.52&CpG.51&CpG.49&CpG.48	0.0291309	0.656399	0.0874571	0.162586	0.0553332
CpG.56&CpG.55&CpG.54&CpG.53&CpG.52&CpG.51&CpG.49	0.0291346	0.658333	0.0942796	0.171423	0.0533215
CpG.56&CpG.54&CpG.51&CpG.50&CpG.48&CpG.47	0.0299803	0.671092	0.0717031	0.147998	0.0367645
CpG.54&CpG.51&CpG.50&CpG.49&CpG.48	0.0303319	0.64798	0.102349	0.137411	0.0376921
CpG.56&CpG.53&CpG.52&CpG.51&CpG.50&CpG.48	0.0322405	0.664242	0.0797038	0.157535	0.0612476
CpG.55&CpG.54&CpG.53&CpG.52&CpG.51&CpG.50&CpG.48	0.0324378	0.68667	0.081847	0.163397	0.0579216
CpG.55&CpG.54&CpG.52&CpG.51&CpG.49&CpG.48	0.0326749	0.637475	0.0885238	0.142141	0.0381279
CpG.55&CpG.52&CpG.51&CpG.49&CpG.48&CpG.47	0.0327065	0.621765	0.0701058	0.13437	0.0282796
CpG.56&CpG.52&CpG.51&CpG.49&CpG.48&CpG.47	0.0333012	0.610597	0.0534443	0.134048	0.0276537
CpG.56&CpG.55&CpG.54&CpG.52&CpG.51&CpG.50&CpG.48	0.0333932	0.671332	0.0739998	0.150412	0.0363912
CpG.56&CpG.54&CpG.53&CpG.52&CpG.51&CpG.48	0.033435	0.665317	0.0810873	0.165454	0.0629892
CpG.56&CpG.55&CpG.53&CpG.52&CpG.51&CpG.50&CpG.48	0.0335979	0.673135	0.0764686	0.160803	0.0565756
CpG.54&CpG.52&CpG.51&CpG.50&CpG.49&CpG.48	0.0337035	0.641025	0.0931149	0.136926	0.0337338
CpG.54&CpG.53&CpG.51&CpG.50&CpG.49&CpG.48&CpG.47	0.0340515	0.666675	0.0946305	0.158063	0.0581227
CpG.56&CpG.54&CpG.53&CpG.52&CpG.51&CpG.50&CpG.48	0.0341487	0.677098	0.0803177	0.163121	0.0578314
CpG.56&CpG.55&CpG.54&CpG.52&CpG.51&CpG.49&CpG.48	0.0342244	0.64062	0.0812379	0.147331	0.0374171
CpG.56&CpG.53&CpG.50	0.0346757	0.72471	0.0572842	0.198989	0.0626944
CpG.56&CpG.55&CpG.54&CpG.53&CpG.52&CpG.51&CpG.50&CpG.49&CpG.48	0.0346781	0.666554	0.0872962	0.16109	0.0519536
CpG.54&CpG.53&CpG.52&CpG.51&CpG.49&CpG.48	0.0349277	0.644203	0.0977001	0.156968	0.0643006
CpG.54&CpG.53&CpG.52&CpG.51&CpG.49&CpG.48&CpG.47	0.0366399	0.646456	0.0893865	0.155974	0.0587569
CpG.55&CpG.54&CpG.53&CpG.52&CpG.51&CpG.49&CpG.48	0.037094	0.655958	0.0944549	0.160316	0.059363
CpG.56&CpG.55&CpG.54&CpG.53&CpG.52&CpG.51&CpG.50&CpG.48	0.0386695	0.683272	0.0763826	0.165282	0.0538892
CpG.56&CpG.54&CpG.53&CpG.51&CpG.50&CpG.49&CpG.48&CpG.47	0.0387256	0.665777	0.0876477	0.160615	0.0542929
CpG.55&CpG.53&CpG.51&CpG.50&CpG.48&CpG.47	0.0389955	0.684363	0.0772553	0.160443	0.0605249
CpG.56&CpG.55&CpG.54&CpG.52&CpG.51&CpG.49&CpG.48&CpG.47	0.0391121	0.643039	0.0755223	0.147667	0.0346545
CpG.56&CpG.55&CpG.54&CpG.53&CpG.52&CpG.51&CpG.50&CpG.49&CpG.48&CpG.47	0.0393241	0.665896	0.08233	0.159983	0.0491074
CpG.56&CpG.55&CpG.54&CpG.53&CpG.51&CpG.50&CpG.49&CpG.48&CpG.47	0.0396435	0.672523	0.0844477	0.162814	0.0512132
CpG.54&CpG.53&CpG.52&CpG.51&CpG.50&CpG.49&CpG.48&CpG.47	0.0416367	0.659122	0.0901778	0.155118	0.0544523
CpG.56&CpG.55&CpG.54&CpG.53&CpG.52&CpG.51&CpG.48&CpG.47	0.0416383	0.672295	0.0719691	0.165393	0.0538519
CpG.56&CpG.55&CpG.51&CpG.50&CpG.48&CpG.47	0.0416457	0.666468	0.0659305	0.145294	0.0328605
CpG.55&CpG.54&CpG.52&CpG.51&CpG.49&CpG.48&CpG.47	0.0420269	0.640689	0.0812569	0.143265	0.0349329
CpG.55&CpG.54&CpG.53&CpG.52&CpG.51&CpG.48	0.0420626	0.676484	0.0846589	0.165776	0.0630741
CpG.56&CpG.51&CpG.50&CpG.49&CpG.48	0.042466	0.62903	0.0850693	0.133779	0.0308033
CpG.55&CpG.54&CpG.53&CpG.52&CpG.51&CpG.49&CpG.48&CpG.47	0.0426512	0.65646	0.0874597	0.159029	0.0550801
CpG.55&CpG.51&CpG.50&CpG.49&CpG.48	0.0430834	0.64243	0.0956819	0.134166	0.0315092
CpG.56&CpG.54&CpG.53&CpG.52&CpG.51&CpG.49&CpG.48	0.0431314	0.646387	0.0893745	0.16004	0.0592583
CpG.55&CpG.53&CpG.52&CpG.51&CpG.49&CpG.48	0.0435821	0.639579	0.0919368	0.154263	0.0626176
CpG.55&CpG.54&CpG.51&CpG.50&CpG.49&CpG.48	0.0440822	0.661065	0.0969922	0.144578	0.038009
CpG.56&CpG.55&CpG.53&CpG.52&CpG.51&CpG.49&CpG.48	0.0472586	0.642423	0.0842631	0.157722	0.0578897
CpG.56&CpG.53&CpG.52&CpG.51&CpG.49&CpG.48	0.0481276	0.628411	0.0828932	0.153941	0.0624608
CpG.54&CpG.53&CpG.52&CpG.51&CpG.50&CpG.49&CpG.48	0.0489388	0.659001	0.0974025	0.155847	0.058773
CpG.55&CpG.52&CpG.51&CpG.50&CpG.49&CpG.48	0.0497458	0.636401	0.0868457	0.134222	0.028183
CpG.56&CpG.55&CpG.54&CpG.52&CpG.51&CpG.50&CpG.49&CpG.48	0.050079	0.654016	0.0842165	0.147555	0.0346473
CpG.54&CpG.52&CpG.51&CpG.50&CpG.49&CpG.48&CpG.47	0.0520123	0.643732	0.085303	0.138796	0.0311894
CpG.56&CpG.55&CpG.54&CpG.53&CpG.52&CpG.51&CpG.48	0.0529286	0.674056	0.0775493	0.16759	0.0577782
CpG.56&CpG.54&CpG.52&CpG.51&CpG.49&CpG.48&CpG.47	0.0539169	0.631117	0.0729913	0.142989	0.034596
CpG.56&CpG.52&CpG.51&CpG.50&CpG.49&CpG.48	0.05392	0.625233	0.0766545	0.133899	0.0275529
CpG.55&CpG.54&CpG.53&CpG.52&CpG.51&CpG.50&CpG.49&CpG.48	0.0547525	0.667437	0.0932806	0.158917	0.0551018
CpG.56&CpG.55&CpG.52&CpG.51&CpG.49&CpG.48&CpG.47	0.0569045	0.627153	0.0655665	0.140671	0.0307298
CpG.56&CpG.53&CpG.51&CpG.50&CpG.48&CpG.47	0.0576622	0.673195	0.0747499	0.160121	0.0604022
CpG.56&CpG.55&CpG.53&CpG.51&CpG.50&CpG.49&CpG.48&CpG.47	0.0585507	0.662308	0.0841253	0.158586	0.0530436
CpG.55&CpG.54&CpG.52&CpG.51&CpG.50&CpG.49&CpG.48	0.0594749	0.653234	0.0909329	0.143138	0.0349058
CpG.56&CpG.54&CpG.53&CpG.52&CpG.51&CpG.49&CpG.48&CpG.47	0.0612722	0.648085	0.082884	0.158787	0.0549769
CpG.56&CpG.54&CpG.51&CpG.50&CpG.49&CpG.48	0.0613508	0.649898	0.0916638	0.144255	0.0376507
CpG.55&CpG.53&CpG.52&CpG.51&CpG.49&CpG.48&CpG.47	0.0664242	0.642492	0.0842796	0.153656	0.0571844
CpG.54&CpG.53&CpG.51&CpG.50&CpG.49&CpG.48	0.0677572	0.667793	0.103612	0.159405	0.0635515
CpG.56&CpG.55&CpG.54&CpG.52&CpG.51&CpG.50&CpG.49&CpG.48&CpG.47	0.0719686	0.654678	0.0788023	0.147828	0.0324199
CpG.55&CpG.54&CpG.53&CpG.52&CpG.51&CpG.50&CpG.49&CpG.48&CpG.47	0.0721083	0.666608	0.0872915	0.157928	0.0516284
CpG.56&CpG.55&CpG.53&CpG.52&CpG.51&CpG.49&CpG.48&CpG.47	0.0724303	0.644616	0.0782588	0.156758	0.0536646
CpG.56&CpG.55&CpG.51&CpG.50&CpG.49&CpG.48	0.0729213	0.645273	0.0858633	0.141551	0.0334883
CpG.56&CpG.54&CpG.52&CpG.51&CpG.50&CpG.49&CpG.48	0.0792377	0.643662	0.0852878	0.142862	0.0345674
CpG.54&CpG.51&CpG.50&CpG.49&CpG.48&CpG.47	0.0821231	0.649979	0.0916741	0.139512	0.0341032
CpG.56&CpG.54&CpG.53&CpG.52&CpG.51&CpG.50&CpG.49&CpG.48	0.0839055	0.659062	0.0901773	0.158675	0.0549981
CpG.55&CpG.53&CpG.51&CpG.50&CpG.49&CpG.48	0.0870417	0.663168	0.0995204	0.1567	0.0619759
CpG.56&CpG.51&CpG.50&CpG.49&CpG.48&CpG.47	0.0895659	0.634187	0.0771297	0.136485	0.0283374
CpG.56&CpG.55&CpG.52&CpG.51&CpG.50&CpG.49&CpG.48	0.0898383	0.639699	0.0797577	0.140543	0.0306864
CpG.55&CpG.54&CpG.52&CpG.51&CpG.50&CpG.49&CpG.48&CpG.47	0.0908461	0.654077	0.0842212	0.143998	0.0324078
CpG.56&CpG.53&CpG.52&CpG.51&CpG.49&CpG.48&CpG.47	0.0931214	0.63292	0.0766052	0.15338	0.057038
CpG.55&CpG.51&CpG.50&CpG.49&CpG.48&CpG.47	0.095629	0.645354	0.0858796	0.136808	0.0289159
CpG.56&CpG.53&CpG.51&CpG.50&CpG.49&CpG.48	0.0961109	0.652001	0.0946332	0.156378	0.0618327
CpG.56&CpG.55&CpG.53&CpG.52&CpG.51&CpG.50&CpG.49&CpG.48	0.0968159	0.655593	0.0864503	0.156647	0.0536816
CpG.55&CpG.53&CpG.52&CpG.51&CpG.50&CpG.49&CpG.48	0.0969643	0.655037	0.0933616	0.153529	0.0571948
CpG.55&CpG.52&CpG.51&CpG.50&CpG.49&CpG.48&CpG.47	0.101446	0.639768	0.0797779	0.136478	0.0264109
CpG.56&CpG.52&CpG.51&CpG.50&CpG.49&CpG.48&CpG.47	0.109212	0.630196	0.0711968	0.136201	0.0258792
CpG.56&CpG.54&CpG.53&CpG.52&CpG.51&CpG.50&CpG.49&CpG.48&CpG.47	0.110303	0.659163	0.0843537	0.157713	0.051527
CpG.56&CpG.55&CpG.53&CpG.52&CpG.51&CpG.50&CpG.49&CpG.48&CpG.47	0.121543	0.65608	0.0808801	0.15591	0.0502632
CpG.56&CpG.50	0.123528	0.703637	0.0624382	0.163798	0.0207545
CpG.56&CpG.53&CpG.52&CpG.51&CpG.50&CpG.49&CpG.48	0.13172	0.645465	0.0881015	0.153252	0.0570478
CpG.55&CpG.53&CpG.52&CpG.51&CpG.50&CpG.49&CpG.48&CpG.47	0.138988	0.655654	0.0864536	0.15309	0.0529667
CpG.56&CpG.54&CpG.52&CpG.51&CpG.50&CpG.49&CpG.48&CpG.47	0.139049	0.645701	0.0791715	0.143756	0.032103
CpG.56&CpG.55&CpG.52&CpG.51&CpG.50&CpG.49&CpG.48&CpG.47	0.155601	0.642233	0.0741883	0.141727	0.0286068
CpG.56&CpG.53&CpG.52&CpG.51&CpG.50&CpG.49&CpG.48&CpG.47	0.199855	0.647279	0.0817272	0.152848	0.0528284

## Sheet: e1i1_domain2
e1i1_domain2: CpG +7 to CpG +12
Positive	18
Negative	53
Name	P.value	Mean.Mean.Positive	SD.Mean.Positive	Mean.Mean.Negative	SD.Mean.Negative
CpG.11	1.61612e-05	0.447217	NA	0.0474721	NA
CpG.7	9.01037e-05	0.451225	NA	0.0475187	NA
CpG.10&CpG.11	0.000128254	0.451074	0.00545425	0.04677	0.000992932
CpG.8&CpG.11	0.00015796	0.459824	0.0178293	0.0601728	0.0179615
CpG.7&CpG.8	0.000193879	0.461828	0.0149956	0.0601961	0.0179285
CpG.7&CpG.11	0.000285881	0.449221	0.00283367	0.0474954	3.29653e-05
CpG.8	0.000311971	0.472432	NA	0.0728734	NA
CpG.7&CpG.9&CpG.11&CpG.12	0.000536677	0.431109	0.122149	0.0551946	0.00992982
CpG.7&CpG.8&CpG.9&CpG.11&CpG.12	0.000568995	0.439373	0.107387	0.0587303	0.0116816
CpG.9&CpG.11	0.000685012	0.503796	0.0800152	0.0578916	0.0147354
CpG.10	0.00071655	0.454931	NA	0.0460679	NA
CpG.7&CpG.9&CpG.10&CpG.11&CpG.12	0.000751404	0.435873	0.10632	0.0533692	0.00951895
CpG.8&CpG.12	0.000831143	0.369025	0.14624	0.0651749	0.0108873
CpG.8&CpG.9&CpG.11	0.000877197	0.493341	0.0594065	0.0628855	0.013542
CpG.7&CpG.8&CpG.9&CpG.10&CpG.11&CpG.12	0.000879853	0.441966	0.0962592	0.0566199	0.0116572
CpG.7&CpG.8&CpG.11&CpG.12	0.000947962	0.409123	0.0963077	0.0563352	0.0119875
CpG.8&CpG.9&CpG.11&CpG.12	0.0009842	0.43641	0.123763	0.0615332	0.0113829
CpG.10&CpG.12	0.0010677	0.360274	0.133865	0.0517721	0.00806708
CpG.11&CpG.12	0.00113703	0.356417	0.12841	0.0524743	0.00707415
CpG.8&CpG.10&CpG.11	0.0011878	0.458193	0.0129199	0.0554711	0.0150872
CpG.8&CpG.10	0.00138672	0.463681	0.0123751	0.0594707	0.0189544
CpG.7&CpG.9	0.00154005	0.5058	0.0771816	0.0579149	0.0147024
CpG.8&CpG.9&CpG.10&CpG.12	0.00154849	0.438339	0.124047	0.0611822	0.0119678
CpG.7&CpG.9&CpG.10&CpG.12	0.00155063	0.433037	0.122549	0.0548435	0.0103113
CpG.7&CpG.12	0.00158769	0.358421	0.131244	0.0524976	0.00704118
CpG.7&CpG.8&CpG.9	0.00168222	0.494677	0.0578762	0.0629011	0.0135154
CpG.12	0.0017983	0.265617	NA	0.0574764	NA
CpG.7&CpG.8&CpG.10&CpG.12	0.00191929	0.411051	0.0973958	0.0559841	0.0123487
CpG.7&CpG.8&CpG.9&CpG.10&CpG.12	0.00204552	0.440916	0.107583	0.0584495	0.0120316
CpG.9&CpG.12	0.0021561	0.412997	0.208426	0.0628937	0.00766121
CpG.7&CpG.10&CpG.11	0.00216339	0.451124	0.00385772	0.0470195	0.000824513
CpG.7&CpG.10	0.00220171	0.453078	0.00262057	0.0467933	0.0010259
CpG.8&CpG.9&CpG.10&CpG.11&CpG.12	0.00221719	0.440115	0.107502	0.0584402	0.0120422
CpG.8&CpG.10&CpG.12	0.00225561	0.39766	0.114686	0.0588059	0.0134522
CpG.9&CpG.10&CpG.12	0.00226461	0.426975	0.149355	0.0572851	0.0111228
CpG.7&CpG.9&CpG.12	0.00235614	0.425739	0.149023	0.0577687	0.0103992
CpG.7&CpG.8&CpG.9&CpG.11	0.00241336	0.482812	0.0528793	0.0590438	0.0134644
CpG.7&CpG.8&CpG.9&CpG.12	0.00252499	0.437412	0.123896	0.0615449	0.0113637
CpG.7&CpG.8&CpG.10&CpG.11&CpG.12	0.00290357	0.418284	0.085884	0.0542817	0.0113516
CpG.10&CpG.11&CpG.12	0.00297013	0.389255	0.107143	0.0503388	0.00622113	Pyromark
CpG.7&CpG.8&CpG.9&CpG.10&CpG.11	0.00305104	0.477236	0.047462	0.0564486	0.0130247
CpG.7&CpG.8&CpG.11	0.00321842	0.456958	0.0135497	0.0559547	0.014652
CpG.9&CpG.10&CpG.11&CpG.12	0.00340308	0.432035	0.122367	0.0548318	0.0103224	Esteller forward, without CpG13, because it is located in a different methylation domain
CpG.9&CpG.11&CpG.12	0.00370577	0.424403	0.148698	0.0577532	0.0104222
CpG.7&CpG.9&CpG.11	0.00374719	0.486272	0.0642066	0.0544339	0.0120179
CpG.9	0.00406685	0.560376	NA	0.068311	NA
CpG.8&CpG.9&CpG.12	0.00422004	0.432808	0.151321	0.0662203	0.00790856
CpG.7&CpG.10&CpG.11&CpG.12	0.00459662	0.404747	0.0928068	0.0496338	0.00527161
CpG.7&CpG.10&CpG.12	0.00463758	0.390591	0.108246	0.0503543	0.00621044
CpG.8&CpG.9&CpG.10&CpG.11	0.00474562	0.483739	0.052169	0.0586811	0.0138912
CpG.7&CpG.11&CpG.12	0.00520719	0.38802	0.106022	0.0508224	0.00576261
CpG.7&CpG.8&CpG.12	0.00536413	0.396425	0.113777	0.0592895	0.0127742
CpG.8&CpG.10&CpG.11&CpG.12	0.00545537	0.410049	0.096864	0.0559725	0.0123594
CpG.8&CpG.9	0.00584165	0.516404	0.0621859	0.0705922	0.00322612
CpG.7&CpG.9&CpG.10	0.00592123	0.488844	0.0619764	0.0539659	0.0124444
CpG.7&CpG.8&CpG.9&CpG.10	0.00784103	0.484741	0.0512645	0.0586928	0.0138786	Felsberg forward, without CpG6, because it is located in a different methylation domain
CpG.8&CpG.11&CpG.12	0.00814401	0.395089	0.112832	0.059274	0.0127957
CpG.7&CpG.9&CpG.10&CpG.11	0.00844824	0.478437	0.0547166	0.0523424	0.010667
CpG.7&CpG.8&CpG.10&CpG.11	0.0112541	0.456451	0.0111096	0.053483	0.0129445
CpG.9&CpG.10&CpG.11	0.0155068	0.487508	0.0632232	0.0539503	0.0124565
CpG.7&CpG.8&CpG.10	0.0180922	0.459529	0.0113266	0.0554867	0.0150749
CpG.8&CpG.9&CpG.10	0.155151	0.495913	0.0565083	0.0624174	0.0143417
CpG.9&CpG.10	0.998104	0.507653	0.074561	0.0571894	0.0157283

## Sheet: e1i1_domain3
e1i1_domain3: CpG +13 to CpG +17
Positive	20
Negative	51
Name	P.value	Mean.Mean.Positive	SD.Mean.Positive	Mean.Mean.Negative	SD.Mean.Negative
CpG.15	0.000199079	0.559768	NA	0.0876543	NA
CpG.14	0.000437638	0.559952	NA	0.0645089	NA
CpG.15&CpG.16	0.000904078	0.577043	0.024431	0.0894634	0.00255854
CpG.15&CpG.17	0.00102569	0.573551	0.0194922	0.103984	0.0230941
CpG.13	0.00149823	0.522766	NA	0.047273	NA	Pyromark
CpG.17	0.00248239	0.587334	NA	0.120314	NA
CpG.14&CpG.15	0.00352253	0.55986	0.000130115	0.0760816	0.0163662
CpG.15&CpG.16&CpG.17	0.0104365	0.580473	0.0182685	0.099747	0.0179033	proposed forward primer
CpG.14&CpG.16	0.0136161	0.577135	0.0243009	0.0778908	0.0189248
CpG.16&CpG.17	0.015021	0.590826	0.00493881	0.105793	0.0205355
CpG.13&CpG.14	0.0170615	0.541359	0.0262943	0.055891	0.0121876
CpG.16	0.019559	0.594319	NA	0.0912726	NA
CpG.14&CpG.15&CpG.16	0.02178	0.571346	0.0198949	0.0811453	0.0145206
CpG.14&CpG.17	0.0252417	0.573643	0.0193621	0.0924116	0.0394603
CpG.14&CpG.15&CpG.17	0.0455412	0.569018	0.0158624	0.0908258	0.0280375
CpG.14&CpG.16&CpG.17	0.0668549	0.580535	0.0181642	0.0920319	0.0279104
CpG.14&CpG.15&CpG.16&CpG.17	0.0990745	0.575343	0.0181046	0.0909375	0.0228936
CpG.13&CpG.14&CpG.16	0.99095	0.559012	0.0357855	0.0676849	0.0221711
CpG.13&CpG.15	0.991506	0.541267	0.0261642	0.0674637	0.0285539
CpG.13&CpG.14&CpG.17	0.994018	0.556684	0.0324078	0.0773654	0.0381801
CpG.13&CpG.14&CpG.15	0.995279	0.547495	0.0214163	0.0664787	0.0202626
CpG.13&CpG.14&CpG.16&CpG.17	0.995592	0.566093	0.0324695	0.0808422	0.03194
CpG.13&CpG.14&CpG.15&CpG.16&CpG.17	0.995663	0.564828	0.0282613	0.0822046	0.0278281
CpG.13&CpG.17	0.995854	0.55505	0.0456564	0.0837936	0.0516479
CpG.13&CpG.14&CpG.15&CpG.16	0.996096	0.559201	0.0292212	0.0726772	0.0206736
CpG.13&CpG.16	0.996371	0.558542	0.0505952	0.0692728	0.0311124
CpG.13&CpG.15&CpG.16&CpG.17	0.99662	0.566047	0.0324812	0.0866285	0.0300344
CpG.13&CpG.14&CpG.15&CpG.17	0.996659	0.557455	0.0265057	0.0799376	0.0315956
CpG.13&CpG.16&CpG.17	0.997306	0.56814	0.0394495	0.0862866	0.036775
CpG.13&CpG.15&CpG.17	0.997626	0.556623	0.0323987	0.0850805	0.0365886
CpG.13&CpG.15&CpG.16	0.997871	0.558951	0.0357832	0.0754	0.0244258

## Sheet: e1i1_domain4
e1i1_domain4: CpG +18 to CpG +21
Positive	17
Negative	54
Name	P.value	Mean.Mean.Positive	SD.Mean.Positive	Mean.Mean.Negative	SD.Mean.Negative
CpG.19	7.63768e-05	0.472927	NA	0.0582551	NA
CpG.18	0.000936613	0.46576	NA	0.0502943	NA
CpG.18&CpG.19	0.0011764	0.469344	0.00506805	0.0542747	0.00562912
CpG.19&CpG.21	0.00475501	0.507208	0.0484803	0.0884044	0.0426376
CpG.19&CpG.20	0.00615065	0.477172	0.00600341	0.0533759	0.00690016
CpG.18&CpG.19&CpG.20	0.00626604	0.473368	0.00783801	0.0523487	0.00519342
CpG.18&CpG.19&CpG.21	0.0177426	0.493392	0.0418069	0.075701	0.0373244
CpG.18&CpG.21	0.0246421	0.503624	0.0535484	0.084424	0.0482668
CpG.21	0.0431324	0.541489	NA	0.118554	NA
CpG.20	0.178763	0.481417	NA	0.0484968	NA
CpG.20&CpG.21	0.217075	0.511453	0.0424769	0.0835253	0.0495378
CpG.18&CpG.20	0.370163	0.473589	0.0110715	0.0493955	0.00127104
CpG.19&CpG.20&CpG.21	0.624367	0.498611	0.037375	0.0751019	0.0379455
CpG.18&CpG.19&CpG.20&CpG.21	0.992628	0.490398	0.0346563	0.0689	0.033373	Esteller reverse
CpG.18&CpG.20&CpG.21	0.994001	0.496222	0.0399762	0.0724483	0.0399387

## Sheet: e1i1_domain5
e1i1_domain5: CpG +22 to CpG +31
Positive	15
Negative	56
Name	P.value	Mean.Mean.Positive	SD.Mean.Positive	Mean.Mean.Negative	SD.Mean.Negative
CpG.23	3.48528e-05	0.369929	NA	0.0811406	NA
CpG.22&CpG.26&CpG.28	8.7966e-05	0.228935	0.0470292	0.0512377	0.0316003
CpG.25	8.85072e-05	0.276656	NA	0.0607192	NA
CpG.24&CpG.28&CpG.29	0.000116265	0.223127	0.028099	0.0481959	0.0205931
CpG.26&CpG.28	0.000118458	0.238127	0.0625828	0.0552558	0.0435923
CpG.26	0.000142319	0.282379	NA	0.0860802	NA
CpG.23&CpG.26	0.000159355	0.326154	0.0619068	0.0836104	0.00349286
CpG.27&CpG.28&CpG.29	0.000171695	0.287428	0.116919	0.0417961	0.0182362
CpG.23&CpG.25	0.00018517	0.323292	0.0659536	0.0709299	0.0144401
CpG.24&CpG.26&CpG.28&CpG.29	0.000201555	0.23794	0.0374711	0.057667	0.0253283
CpG.22&CpG.26&CpG.27	0.000209124	0.303811	0.105618	0.0564814	0.0256783
CpG.25&CpG.28	0.000221107	0.235265	0.0585359	0.0425753	0.0256593
CpG.24&CpG.27&CpG.29	0.000226653	0.298003	0.10506	0.0534397	0.0115204
CpG.26&CpG.27&CpG.28&CpG.29	0.000232134	0.286166	0.0954976	0.0528671	0.0266829
CpG.22&CpG.27	0.000233296	0.314527	0.147042	0.041682	0.00214855
CpG.27&CpG.30	0.000248758	0.358	0.0855618	0.0489918	0.0124861
CpG.23&CpG.28	0.000249478	0.281901	0.12449	0.052786	0.0400994
CpG.27&CpG.31	0.000250555	0.305231	0.160188	0.0374278	0.00386793
CpG.27&CpG.28	0.000259279	0.306187	0.158836	0.0322971	0.0111237
CpG.30	0.000266572	0.297498	NA	0.0578208	NA
CpG.27&CpG.29	0.000291989	0.334205	0.119213	0.0504784	0.0145884
CpG.25&CpG.27	0.000299033	0.347579	0.1003	0.050441	0.0145356
CpG.22&CpG.25&CpG.28	0.000299579	0.227027	0.0437812	0.042784	0.0181475
CpG.22&CpG.26	0.000336518	0.246466	0.0507892	0.0646408	0.03032
CpG.26&CpG.29	0.000338034	0.266144	0.0229602	0.0734371	0.0178801
CpG.23&CpG.24&CpG.27	0.000341812	0.338009	0.100335	0.0602219	0.0205024
CpG.25&CpG.26	0.00034867	0.279518	0.00404687	0.0733997	0.017933
CpG.23&CpG.27&CpG.29	0.000362911	0.346113	0.0867828	0.0606991	0.0204891
CpG.26&CpG.30	0.000363256	0.289939	0.0106909	0.0719505	0.0199825
CpG.22&CpG.23&CpG.30	0.000379115	0.29266	0.0797982	0.0607209	0.0191352
CpG.26&CpG.28&CpG.31	0.000382261	0.222738	0.0516594	0.0484015	0.0330317
CpG.23&CpG.25&CpG.29&CpG.31	0.000388168	0.272114	0.074175	0.0593366	0.019033
CpG.22&CpG.28	0.0003905	0.202213	0.0117936	0.0338164	0.0132723
CpG.25&CpG.26&CpG.28	0.000407913	0.25097	0.0495292	0.057077	0.0309854
CpG.31	0.000418907	0.191962	NA	0.0346927	NA
CpG.23&CpG.26&CpG.28	0.00046251	0.282061	0.0880278	0.0638841	0.0342562
CpG.23&CpG.24&CpG.26&CpG.27&CpG.29	0.000491345	0.309263	0.0819433	0.065508	0.0185065
CpG.22&CpG.23&CpG.25&CpG.29	0.000520394	0.276761	0.067786	0.0614638	0.0155102
CpG.22&CpG.23&CpG.26&CpG.29	0.000535357	0.278192	0.0678434	0.067804	0.0197173
CpG.25&CpG.29	0.000546778	0.263282	0.0189133	0.0607566	5.28688e-05
CpG.26&CpG.31	0.000556754	0.23717	0.0639349	0.0603865	0.0363365
CpG.26&CpG.27	0.000572919	0.35044	0.0962527	0.0631215	0.0324685
CpG.22	0.000592146	0.210552	NA	0.0432013	NA
CpG.28	0.000619034	0.193874	NA	0.0244314	NA
CpG.23&CpG.26&CpG.27	0.000627067	0.356936	0.0689847	0.0691279	0.0252058
CpG.24&CpG.27&CpG.31	0.000628103	0.278687	0.122245	0.0447393	0.0129559
CpG.23&CpG.25&CpG.26&CpG.27	0.000630612	0.336866	0.0691652	0.0670257	0.0210055
CpG.25&CpG.29&CpG.31	0.000658431	0.239509	0.0432944	0.0520686	0.015048
CpG.22&CpG.24&CpG.27	0.000661338	0.284884	0.11596	0.0475755	0.0103202
CpG.24&CpG.31	0.000671795	0.20878	0.0237843	0.0470276	0.0174441
CpG.22&CpG.27&CpG.29	0.000673591	0.292987	0.110465	0.0480527	0.0111384
CpG.25&CpG.26&CpG.29	0.000681128	0.269648	0.0173326	0.0691978	0.0146207
CpG.25&CpG.27&CpG.28&CpG.29	0.000681889	0.284735	0.095616	0.0465268	0.0176416
CpG.22&CpG.23&CpG.24&CpG.28	0.000687615	0.249988	0.0810033	0.0520339	0.0240888
CpG.24&CpG.26&CpG.27&CpG.29	0.000693568	0.294097	0.0861364	0.0615998	0.018837
CpG.22&CpG.25&CpG.26&CpG.27	0.00070313	0.297022	0.087299	0.0575409	0.021073
CpG.23&CpG.28&CpG.29	0.00071366	0.271237	0.0899444	0.0554553	0.028729
CpG.24&CpG.28	0.000737054	0.209736	0.0224322	0.0418969	0.0246999
CpG.23&CpG.24&CpG.26	0.000748673	0.292635	0.0727099	0.0755277	0.0142158
CpG.26&CpG.29&CpG.30	0.000755882	0.276595	0.0243164	0.0682317	0.0155287
CpG.23&CpG.29&CpG.30	0.000760595	0.305779	0.0604369	0.0665851	0.0126928
CpG.25&CpG.30	0.000764204	0.287077	0.0147378	0.05927	0.00204948
CpG.26&CpG.27&CpG.28	0.00077691	0.298251	0.113152	0.0502248	0.0320324	proposed reverse primer
CpG.27	0.000778708	0.418501	NA	0.0401628	NA
CpG.22&CpG.23&CpG.28	0.000787752	0.258118	0.097189	0.0495911	0.0288895
CpG.22&CpG.25	0.000834538	0.243604	0.0467423	0.0519602	0.012387
CpG.24	0.000887281	0.225598	NA	0.0593624	NA
CpG.23&CpG.24&CpG.26&CpG.27	0.000894276	0.324102	0.0865162	0.0666865	0.0211517
CpG.22&CpG.25&CpG.27	0.000901026	0.301903	0.106248	0.0480278	0.0110956
CpG.22&CpG.23&CpG.27	0.000907981	0.332994	0.108783	0.0548349	0.022832
CpG.23&CpG.30&CpG.31	0.000927611	0.286463	0.0894952	0.0578847	0.023224
CpG.23&CpG.25&CpG.26	0.000969271	0.309655	0.0522772	0.07598	0.0134451
CpG.24&CpG.27&CpG.30	0.00100574	0.313866	0.0974877	0.0524487	0.0106678
CpG.25&CpG.29&CpG.30&CpG.31	0.00101678	0.254006	0.0457198	0.0535067	0.0126188
CpG.23&CpG.25&CpG.26&CpG.29&CpG.31	0.0010303	0.274167	0.0644013	0.0646853	0.0203651
CpG.22&CpG.25&CpG.29	0.0010462	0.245706	0.0332516	0.0549048	0.0101356
CpG.22&CpG.23&CpG.24&CpG.25&CpG.26&CpG.29	0.00106154	0.26917	0.0567246	0.0652163	0.0157962
CpG.25&CpG.26&CpG.28&CpG.29	0.00107554	0.250704	0.0404439	0.0580062	0.0253676
CpG.23&CpG.26&CpG.28&CpG.30	0.00109482	0.28592	0.0722877	0.0623683	0.0281338
CpG.24&CpG.25&CpG.26&CpG.28	0.00111509	0.244627	0.0423835	0.0576483	0.0253252
CpG.22&CpG.23&CpG.29	0.00115165	0.276797	0.0830206	0.0617119	0.0189863
CpG.23&CpG.26&CpG.30	0.00116447	0.316602	0.0467967	0.0750139	0.0150931
CpG.22&CpG.23&CpG.26&CpG.27&CpG.31	0.00117709	0.294665	0.0984554	0.0570555	0.0244945
CpG.22&CpG.23&CpG.26&CpG.29&CpG.30	0.00118093	0.282053	0.0593852	0.0658074	0.0176497
CpG.22&CpG.25&CpG.26	0.00118522	0.256529	0.0399198	0.0633336	0.0215587
CpG.26&CpG.28&CpG.29	0.00119091	0.242054	0.0447725	0.0571019	0.0309898
CpG.26&CpG.27&CpG.30	0.00124947	0.332793	0.0746095	0.0613546	0.0231618
CpG.25&CpG.31	0.00127642	0.234309	0.059888	0.0477059	0.0184035
CpG.24&CpG.26&CpG.28	0.00128988	0.23395	0.04484	0.0566247	0.0309154
CpG.22&CpG.23&CpG.24&CpG.26	0.00129038	0.272115	0.0721726	0.0674461	0.0198991
CpG.24&CpG.26&CpG.27&CpG.29&CpG.30	0.00129825	0.294777	0.0746119	0.060844	0.0164006
CpG.22&CpG.30	0.00130294	0.254025	0.0614801	0.050511	0.0103375
CpG.22&CpG.23&CpG.26	0.00130717	0.28762	0.0798172	0.0701407	0.0234606
CpG.23&CpG.24&CpG.25&CpG.26&CpG.29&CpG.31	0.00138064	0.266072	0.0609195	0.0637982	0.0183443
CpG.23&CpG.26&CpG.29	0.00138516	0.300739	0.0620806	0.0760049	0.0134026
CpG.22&CpG.23&CpG.26&CpG.28&CpG.30	0.00140986	0.270847	0.0710999	0.0585349	0.0258285
CpG.23&CpG.24&CpG.27&CpG.28&CpG.31	0.00141366	0.279973	0.106534	0.047958	0.0224799
CpG.24&CpG.27&CpG.28	0.00141975	0.279324	0.12157	0.0413189	0.0174941
CpG.22&CpG.23&CpG.24&CpG.27&CpG.28&CpG.30	0.0014358	0.285992	0.0922613	0.0510199	0.01954
CpG.27&CpG.29&CpG.30	0.00143718	0.321969	0.0869194	0.0529258	0.0111526
CpG.22&CpG.23&CpG.25&CpG.27	0.00144932	0.31891	0.0931809	0.056306	0.018873
CpG.24&CpG.26&CpG.31	0.00145254	0.233313	0.0456998	0.0600451	0.0257006
CpG.23&CpG.25&CpG.26&CpG.29	0.00146013	0.294718	0.0520993	0.0721835	0.0133479
CpG.22&CpG.23&CpG.26&CpG.28	0.00146788	0.264184	0.0802763	0.0587134	0.0298206
CpG.22&CpG.24&CpG.26&CpG.27&CpG.29	0.00151933	0.277388	0.0834299	0.0579201	0.0182709
CpG.22&CpG.29	0.00153254	0.230231	0.027829	0.0519976	0.0124399
CpG.22&CpG.23&CpG.26&CpG.27&CpG.29	0.00155186	0.306254	0.0859614	0.0622758	0.0210805
CpG.25&CpG.26&CpG.27&CpG.28&CpG.29	0.00157892	0.284264	0.0828126	0.0544375	0.0233734
CpG.23&CpG.24&CpG.26&CpG.27&CpG.29&CpG.30	0.00163725	0.307302	0.0734495	0.0642268	0.0168476
CpG.26&CpG.27&CpG.28&CpG.30&CpG.31	0.00166583	0.276843	0.0930229	0.0486376	0.024179
CpG.22&CpG.27&CpG.30	0.00167146	0.308851	0.104438	0.0470616	0.00944075
CpG.23&CpG.27&CpG.31	0.0016772	0.326797	0.11927	0.0519987	0.0253854
CpG.23&CpG.25&CpG.27	0.0016883	0.355029	0.0720869	0.0606742	0.0204889
CpG.24&CpG.27	0.00169986	0.322049	0.136403	0.0497626	0.0135762
CpG.22&CpG.23&CpG.27&CpG.29	0.00170114	0.312223	0.0980561	0.0563247	0.0188789
CpG.23&CpG.24&CpG.27&CpG.30	0.00172697	0.327882	0.0843899	0.0596216	0.0167832
CpG.22&CpG.26&CpG.29&CpG.30	0.00173325	0.260085	0.0385307	0.0619741	0.0178154
CpG.25&CpG.26&CpG.30&CpG.31	0.00178816	0.262124	0.047594	0.0598282	0.0210221
CpG.24&CpG.25&CpG.27&CpG.29	0.00179084	0.292666	0.0864429	0.0552596	0.010086
CpG.23&CpG.29	0.00180146	0.309919	0.084867	0.0709673	0.0143873
CpG.28&CpG.29	0.00180682	0.221891	0.0396226	0.0426127	0.0257122
CpG.22&CpG.25&CpG.26&CpG.28	0.001808	0.240865	0.0452086	0.053608	0.0262335
CpG.24&CpG.26	0.00182225	0.253989	0.0401505	0.0727213	0.0188924
CpG.22&CpG.25&CpG.26&CpG.28&CpG.31	0.0018744	0.231085	0.0448462	0.049825	0.0242426
CpG.23&CpG.26&CpG.27&CpG.28	0.00188659	0.316171	0.0990956	0.0579538	0.0303809
CpG.23&CpG.24&CpG.25&CpG.26	0.00188919	0.28864	0.0599026	0.0718256	0.0137677
CpG.25&CpG.28&CpG.30&CpG.31	0.00189363	0.239998	0.0550304	0.044416	0.0176956
CpG.23&CpG.28&CpG.30	0.00190007	0.2871	0.0884868	0.0544643	0.0285032
CpG.22&CpG.25&CpG.26&CpG.28&CpG.29	0.00192786	0.242674	0.0393601	0.0550452	0.022945
CpG.22&CpG.23&CpG.24&CpG.27	0.00194542	0.306145	0.103792	0.0559668	0.0187792
CpG.22&CpG.27&CpG.30&CpG.31	0.00196632	0.279628	0.103379	0.0439694	0.00988261
CpG.22&CpG.23&CpG.24&CpG.25&CpG.26&CpG.28&CpG.29&CpG.30	0.00198215	0.263299	0.0564227	0.0591937	0.0195504
CpG.23&CpG.26&CpG.27&CpG.28&CpG.29	0.00198322	0.302918	0.0907915	0.0585218	0.0263413
CpG.22&CpG.25&CpG.26&CpG.29&CpG.30	0.00200655	0.263399	0.0341816	0.0617231	0.0154388
CpG.23&CpG.29&CpG.31	0.00202628	0.2706	0.0907697	0.0588758	0.0232833
CpG.23&CpG.25&CpG.28	0.00203287	0.280153	0.0880795	0.0554304	0.0287221
CpG.25&CpG.27&CpG.29	0.00204651	0.315022	0.090608	0.053892	0.0118899
CpG.23&CpG.28&CpG.31	0.00204686	0.251921	0.102202	0.0467549	0.0302176
CpG.23&CpG.24&CpG.28	0.00204933	0.263133	0.0938377	0.0549781	0.0286077
CpG.22&CpG.23&CpG.24&CpG.25&CpG.27	0.00205307	0.300247	0.0908484	0.0569173	0.0164015
CpG.22&CpG.23&CpG.25&CpG.26&CpG.31	0.00205351	0.266296	0.0702472	0.0611668	0.0226024
CpG.22&CpG.23&CpG.26&CpG.30	0.00206188	0.29009	0.0653574	0.0670607	0.0201216
CpG.23&CpG.25&CpG.30	0.00206592	0.314694	0.0489563	0.0665602	0.0127099
CpG.25&CpG.26&CpG.27&CpG.28	0.00207558	0.292853	0.0930168	0.0528484	0.0266755
CpG.25&CpG.27&CpG.31	0.00209371	0.295706	0.114465	0.0451916	0.0137226
CpG.23&CpG.24&CpG.26&CpG.27&CpG.28&CpG.31	0.0020951	0.280374	0.0952918	0.0543117	0.0254262
CpG.23&CpG.26&CpG.30&CpG.31	0.00211246	0.285442	0.0731011	0.0649336	0.0236287
CpG.23&CpG.26&CpG.28&CpG.29	0.00211463	0.274023	0.0736503	0.0631116	0.0280127
CpG.24&CpG.26&CpG.27&CpG.28&CpG.29	0.00213202	0.274052	0.0870261	0.0541662	0.0232899
CpG.22&CpG.30&CpG.31	0.00219903	0.233338	0.0563371	0.0452383	0.0116978
CpG.22&CpG.23&CpG.27&CpG.28	0.00220077	0.298214	0.112818	0.047234	0.0240546
CpG.29	0.00220106	0.249909	NA	0.0607939	NA
CpG.25&CpG.29&CpG.30	0.00223285	0.274688	0.0238559	0.059778	0.00169539
CpG.22&CpG.23&CpG.29&CpG.30	0.00224261	0.281972	0.0685717	0.0607392	0.0156239
CpG.23&CpG.26&CpG.27&CpG.28&CpG.30&CpG.31	0.00224546	0.292357	0.0914701	0.0540548	0.0253727
CpG.22&CpG.23&CpG.29&CpG.31	0.00228399	0.255588	0.0799636	0.0549571	0.0205628
CpG.22&CpG.24&CpG.25&CpG.28&CpG.29&CpG.30	0.00229281	0.242348	0.0397921	0.0510548	0.0146528
CpG.22&CpG.25&CpG.31	0.00233049	0.22639	0.044513	0.0462044	0.0132706
CpG.22&CpG.23&CpG.24&CpG.25&CpG.26&CpG.27&CpG.28	0.00234195	0.282498	0.0841062	0.0564426	0.022287
CpG.23&CpG.27&CpG.28&CpG.30	0.0023499	0.319951	0.0976549	0.0508889	0.0243465
CpG.22&CpG.26&CpG.29&CpG.30&CpG.31	0.00236535	0.24646	0.0451841	0.0565178	0.0196697
CpG.26&CpG.27&CpG.29&CpG.30	0.00237866	0.312072	0.0736784	0.0612144	0.0189136
CpG.23&CpG.25&CpG.26&CpG.27&CpG.29&CpG.31	0.00238164	0.298223	0.082402	0.0605982	0.020785
CpG.26&CpG.27&CpG.28&CpG.31	0.00238229	0.271679	0.106583	0.0463418	0.027283
CpG.22&CpG.24&CpG.25&CpG.27	0.00238609	0.282827	0.0947705	0.0508614	0.0106861
CpG.23&CpG.24&CpG.27&CpG.29	0.00238915	0.315984	0.0930151	0.0603649	0.0167426
CpG.25&CpG.28&CpG.29	0.00239371	0.240146	0.0422458	0.0486482	0.0209723
CpG.24&CpG.27&CpG.28&CpG.29	0.00242454	0.27197	0.100345	0.0461876	0.0172873
CpG.26&CpG.27&CpG.28&CpG.29&CpG.30	0.00244728	0.288432	0.0828585	0.0538578	0.023214
CpG.22&CpG.23&CpG.24&CpG.29&CpG.30	0.00246217	0.270697	0.0645149	0.0604638	0.0135447
CpG.24&CpG.25&CpG.26&CpG.31	0.00247137	0.244149	0.0431506	0.0602136	0.0209871
CpG.25&CpG.26&CpG.27&CpG.30	0.00247489	0.318759	0.0670737	0.0611957	0.0189142
CpG.23&CpG.25&CpG.26&CpG.27&CpG.31	0.00248033	0.307885	0.0882459	0.0605591	0.0232381
CpG.23&CpG.26&CpG.27&CpG.29&CpG.30	0.00248579	0.323643	0.0688539	0.0651997	0.0186468
CpG.22&CpG.23&CpG.24&CpG.26&CpG.27&CpG.30	0.00249304	0.300743	0.0809723	0.0612947	0.0189627
CpG.23&CpG.24&CpG.25&CpG.28&CpG.29&CpG.31	0.00250956	0.251321	0.0666288	0.0535234	0.0205055
CpG.26&CpG.27&CpG.29	0.00251074	0.31693	0.0894492	0.0623457	0.022998
CpG.27&CpG.28&CpG.31	0.00253469	0.268112	0.130244	0.0330956	0.00798635
CpG.25&CpG.27&CpG.28&CpG.30&CpG.31	0.00256081	0.275698	0.092973	0.0435654	0.0154425
CpG.22&CpG.24&CpG.27&CpG.29&CpG.30	0.00256142	0.280412	0.0839285	0.0522682	0.00978004
CpG.22&CpG.26&CpG.29	0.00257016	0.247613	0.0359684	0.0633585	0.0215542
CpG.24&CpG.25&CpG.26&CpG.27	0.00257424	0.300784	0.0825251	0.0615811	0.0188381
CpG.23&CpG.28&CpG.30&CpG.31	0.00259492	0.263316	0.0865031	0.0495214	0.0252854
CpG.23&CpG.27	0.00259622	0.394215	0.034346	0.0606517	0.0289757
CpG.22&CpG.29&CpG.31	0.00260675	0.217474	0.0295871	0.0462293	0.0133115
CpG.23&CpG.30	0.00261479	0.333714	0.0512158	0.0694807	0.0164896
CpG.23&CpG.27&CpG.28&CpG.31	0.00262032	0.293566	0.117901	0.0451069	0.0248918
CpG.22&CpG.23&CpG.25&CpG.26&CpG.29	0.00262658	0.277885	0.0587582	0.0663871	0.0173672
CpG.24&CpG.28&CpG.31	0.00262806	0.203811	0.018892	0.0394955	0.0179539
CpG.23&CpG.24&CpG.25&CpG.27	0.0026283	0.322671	0.0874782	0.0603462	0.016742
CpG.22&CpG.25&CpG.27&CpG.30	0.00262878	0.300802	0.0867794	0.050476	0.0102981
CpG.22&CpG.24&CpG.26&CpG.27&CpG.28&CpG.29&CpG.31	0.002629	0.253254	0.0796211	0.0498178	0.020562
CpG.22&CpG.23&CpG.24&CpG.26&CpG.27&CpG.28	0.00263625	0.283472	0.0920905	0.0557298	0.0243267
CpG.22&CpG.24&CpG.25&CpG.28&CpG.29&CpG.30&CpG.31	0.00263823	0.23515	0.0410145	0.0487174	0.0147366
CpG.24&CpG.25&CpG.27&CpG.29&CpG.31	0.00267839	0.272525	0.0873645	0.0511462	0.0126844
CpG.22&CpG.23	0.00269119	0.290241	0.112696	0.0621709	0.0268271	Felsberg reverse, ohne CpG21, da in Domäne4
CpG.22&CpG.25&CpG.26&CpG.27&CpG.31	0.00269677	0.27601	0.0890134	0.0529712	0.0209156
CpG.26&CpG.27&CpG.30&CpG.31	0.00270743	0.297585	0.0931097	0.0546891	0.0231379
CpG.23&CpG.27&CpG.28&CpG.29	0.00270914	0.308053	0.103995	0.0516322	0.0246719
CpG.24&CpG.25&CpG.26&CpG.30	0.00271196	0.270533	0.0312204	0.0659956	0.013442
CpG.23&CpG.25&CpG.29	0.00271811	0.298831	0.0630079	0.0675512	0.0117688
CpG.22&CpG.23&CpG.27&CpG.31	0.00271922	0.297736	0.11341	0.0497994	0.0211887
CpG.22&CpG.23&CpG.26&CpG.27&CpG.30	0.00272958	0.315772	0.0806325	0.0616811	0.0211745
CpG.24&CpG.26&CpG.27	0.00278596	0.308826	0.0991338	0.0618685	0.0230611
CpG.24&CpG.26&CpG.27&CpG.28	0.00283093	0.280088	0.0992732	0.0525092	0.0265504
CpG.22&CpG.23&CpG.25&CpG.31	0.00283894	0.262275	0.0804473	0.0549384	0.0205558
CpG.22&CpG.26&CpG.27&CpG.29	0.00286417	0.290335	0.0903501	0.0575596	0.0210768
CpG.22&CpG.23&CpG.25&CpG.26&CpG.28&CpG.30	0.00286744	0.271815	0.0636379	0.0588989	0.0231189
CpG.22&CpG.23&CpG.24&CpG.26&CpG.29	0.00287438	0.267673	0.0632873	0.0661157	0.0174881
CpG.25&CpG.28&CpG.31	0.0029563	0.220831	0.0483558	0.0399478	0.0187059
CpG.25&CpG.26&CpG.27	0.00295697	0.325845	0.0802932	0.0623207	0.0230006
CpG.22&CpG.23&CpG.25&CpG.28	0.00297944	0.262753	0.079894	0.0523731	0.0242355
CpG.22&CpG.24&CpG.26	0.00298014	0.23951	0.0378805	0.0628813	0.021655
CpG.24&CpG.25&CpG.26&CpG.27&CpG.29&CpG.31	0.00299157	0.274167	0.0782447	0.0569685	0.018224
CpG.23&CpG.26&CpG.27&CpG.28&CpG.29&CpG.31	0.00299602	0.284426	0.0929858	0.0545503	0.0254897
CpG.23&CpG.24	0.00300104	0.297763	0.102057	0.0702515	0.0153995
CpG.25&CpG.26&CpG.28&CpG.30&CpG.31	0.00301348	0.248474	0.0512884	0.0527489	0.0241254
CpG.23&CpG.25&CpG.28&CpG.29	0.00302976	0.272592	0.0734893	0.0567713	0.0236044
CpG.24&CpG.25&CpG.26&CpG.29	0.00304033	0.258635	0.0261799	0.0667389	0.012911
CpG.25&CpG.26&CpG.27&CpG.31	0.00304282	0.292375	0.0936975	0.0554137	0.0233133
CpG.22&CpG.27&CpG.28	0.00304465	0.274309	0.125152	0.0359318	0.0100749
CpG.22&CpG.23&CpG.24&CpG.26&CpG.27&CpG.28&CpG.30	0.0030549	0.285476	0.0842338	0.0560285	0.0222212
CpG.22&CpG.23&CpG.24&CpG.27&CpG.30	0.0030609	0.304416	0.0899692	0.0563376	0.0162844
CpG.23&CpG.24&CpG.26&CpG.27&CpG.28	0.00310263	0.298056	0.0948981	0.0582355	0.0263182
CpG.23&CpG.24&CpG.26&CpG.27&CpG.30	0.00310674	0.318781	0.0758639	0.0649134	0.0187421
CpG.22&CpG.28&CpG.30	0.00311544	0.233975	0.0556415	0.0418178	0.0167376
CpG.23&CpG.27&CpG.28	0.00312671	0.327435	0.118189	0.0485783	0.0292762
CpG.23&CpG.24&CpG.25&CpG.26&CpG.27	0.00314507	0.314613	0.0778717	0.065493	0.0185113
CpG.22&CpG.23&CpG.25&CpG.27&CpG.31	0.0031468	0.29352	0.0986669	0.0519833	0.0189887
CpG.22&CpG.23&CpG.26&CpG.27	0.00314776	0.32034	0.0923561	0.0626462	0.0243229
CpG.24&CpG.25&CpG.30	0.0031594	0.266584	0.0369934	0.0593008	0.00145018
CpG.24&CpG.27&CpG.28&CpG.30	0.00317877	0.283868	0.0996766	0.0454443	0.0164957
CpG.23&CpG.24&CpG.27&CpG.28&CpG.29&CpG.30	0.00318296	0.292551	0.0870787	0.053952	0.0194519
CpG.22&CpG.25&CpG.30	0.00318534	0.261569	0.045394	0.0539138	0.00938976
CpG.22&CpG.25&CpG.29&CpG.30&CpG.31	0.00319122	0.245315	0.0441064	0.0514456	0.0118602
CpG.27&CpG.28&CpG.30&CpG.31	0.00319621	0.275459	0.107354	0.0392769	0.0139769
CpG.24&CpG.26&CpG.27&CpG.30	0.00319765	0.305994	0.0811403	0.0608565	0.0189377
CpG.23&CpG.26&CpG.29&CpG.31	0.00322908	0.273545	0.0743468	0.0656769	0.0233758
CpG.22&CpG.23&CpG.25&CpG.26&CpG.28&CpG.29	0.00325491	0.263883	0.0627561	0.0593944	0.023123
CpG.24&CpG.26&CpG.30&CpG.31	0.00328122	0.249359	0.0492165	0.059489	0.0210139
CpG.24&CpG.25&CpG.27&CpG.28&CpG.29&CpG.31	0.00328124	0.259417	0.084481	0.0466937	0.0157373
CpG.22&CpG.23&CpG.24&CpG.25&CpG.28&CpG.30	0.00331083	0.262351	0.0659332	0.0544459	0.0190517
CpG.24&CpG.27&CpG.29&CpG.30	0.00331881	0.297877	0.0857819	0.054535	0.00965807
CpG.23&CpG.24&CpG.25&CpG.26&CpG.31	0.00331977	0.269305	0.0675322	0.064399	0.0204434
CpG.22&CpG.23&CpG.25&CpG.26&CpG.28	0.00332439	0.266678	0.0697447	0.0591146	0.025841
CpG.24&CpG.25&CpG.28&CpG.31	0.00337117	0.222022	0.0395542	0.0448014	0.0180971
CpG.23&CpG.24&CpG.26&CpG.28	0.00337473	0.267945	0.0772201	0.0627537	0.0280613
CpG.24&CpG.25&CpG.26&CpG.28&CpG.29	0.00339107	0.245683	0.0367811	0.0582774	0.0219774
CpG.22&CpG.25&CpG.30&CpG.31	0.00340411	0.244167	0.0508433	0.0491085	0.0122939
CpG.25&CpG.26&CpG.28&CpG.31	0.00342279	0.236218	0.0500591	0.0514809	0.0276645
CpG.22&CpG.26&CpG.27&CpG.28&CpG.29	0.00342458	0.271043	0.0893494	0.0509339	0.0235089
CpG.22&CpG.23&CpG.27&CpG.30&CpG.31	0.003473	0.297688	0.0982156	0.0514036	0.0186973
CpG.23&CpG.26&CpG.28&CpG.31	0.00347874	0.259536	0.0848256	0.0565862	0.0315493
CpG.22&CpG.25&CpG.26&CpG.27&CpG.30	0.0034795	0.297117	0.0756035	0.0575969	0.0182502
CpG.23&CpG.24&CpG.25&CpG.26&CpG.27&CpG.29&CpG.30	0.00349699	0.302924	0.0680431	0.0637257	0.0154367
CpG.28&CpG.31	0.00349935	0.192918	0.00135209	0.0295621	0.00725582
CpG.24&CpG.29	0.00350295	0.237753	0.0171903	0.0600782	0.00101226
CpG.24&CpG.25&CpG.28&CpG.29	0.00353043	0.236509	0.0352522	0.0513267	0.0179423
CpG.24&CpG.26&CpG.29	0.00354836	0.252629	0.0284883	0.0687455	0.0150294
CpG.25&CpG.27&CpG.29&CpG.31	0.00358005	0.284257	0.0962246	0.0490922	0.0136528
CpG.24&CpG.28&CpG.30	0.00359024	0.23899	0.0530945	0.0472049	0.0197374
CpG.23&CpG.24&CpG.26&CpG.28&CpG.30	0.00359611	0.273856	0.0681681	0.0617671	0.0244017
CpG.24&CpG.25&CpG.26&CpG.27&CpG.28&CpG.29	0.00364427	0.274486	0.0778458	0.0552583	0.0210022
CpG.23&CpG.25&CpG.30&CpG.31	0.00365338	0.284011	0.0732369	0.0585933	0.0190152
CpG.24&CpG.25&CpG.28	0.00368469	0.232043	0.0417657	0.048171	0.0205703
CpG.22&CpG.24&CpG.27&CpG.28&CpG.30	0.0037612	0.269205	0.0923395	0.0449957	0.0143209
CpG.23&CpG.26&CpG.28&CpG.30&CpG.31	0.00378463	0.267128	0.0753974	0.0568332	0.0273281
CpG.22&CpG.23&CpG.24&CpG.27&CpG.31	0.00378567	0.283308	0.103378	0.051712	0.0188417
CpG.26&CpG.27&CpG.28&CpG.29&CpG.31	0.00380469	0.267325	0.0928155	0.0492322	0.0244958
CpG.23&CpG.25&CpG.26&CpG.28&CpG.29	0.00382306	0.274549	0.0637939	0.0626331	0.0242833
CpG.23&CpG.24&CpG.27&CpG.28	0.00382643	0.301975	0.109111	0.0512743	0.0245045
CpG.22&CpG.28&CpG.29	0.0038405	0.218112	0.028772	0.0428089	0.0181844
CpG.23&CpG.24&CpG.25&CpG.27&CpG.29&CpG.30	0.00385983	0.306348	0.0738739	0.0599999	0.0130134
CpG.25&CpG.27&CpG.28	0.00387592	0.296344	0.1136	0.0417711	0.0181973
CpG.23&CpG.27&CpG.29&CpG.30	0.00388592	0.333959	0.0749111	0.0599795	0.016791
CpG.23&CpG.24&CpG.25&CpG.29&CpG.31	0.00389302	0.262811	0.0675218	0.0593418	0.0164831
CpG.22&CpG.26&CpG.27&CpG.31	0.00392478	0.275849	0.102783	0.0510343	0.0236277
CpG.24&CpG.26&CpG.30	0.00395567	0.268492	0.0379087	0.0677545	0.0158893
CpG.25&CpG.26&CpG.31	0.00395927	0.250332	0.0506314	0.0604974	0.0256945
CpG.23&CpG.27&CpG.30&CpG.31	0.00396643	0.319472	0.098479	0.0534542	0.0209305
CpG.23&CpG.24&CpG.25&CpG.26&CpG.30	0.00396798	0.290412	0.0520282	0.0690246	0.0134681
CpG.22&CpG.23&CpG.24&CpG.26&CpG.28&CpG.29&CpG.30	0.00396907	0.261391	0.0606641	0.0589758	0.0211063
CpG.22&CpG.23&CpG.24&CpG.25&CpG.26&CpG.27&CpG.30	0.00396927	0.297302	0.0744757	0.0612125	0.0173118
CpG.25&CpG.27&CpG.30&CpG.31	0.00399592	0.296154	0.0934645	0.0483489	0.0128614
CpG.23&CpG.24&CpG.26&CpG.27&CpG.29&CpG.31	0.00408202	0.289713	0.0875502	0.0603721	0.0207908
CpG.27&CpG.28&CpG.30	0.00409853	0.303291	0.112426	0.040805	0.0167039
CpG.22&CpG.23&CpG.24&CpG.25&CpG.26&CpG.29&CpG.30	0.0041173	0.273217	0.0528776	0.0641598	0.0146883
CpG.24&CpG.26&CpG.28&CpG.30&CpG.31	0.00412988	0.238262	0.0493196	0.0524775	0.0240207
CpG.22&CpG.23&CpG.25&CpG.28&CpG.29	0.004134	0.260184	0.0694282	0.0540573	0.0213238
CpG.23&CpG.24&CpG.27&CpG.31	0.0041381	0.301497	0.109744	0.0538396	0.0210516
CpG.24&CpG.25&CpG.27	0.00418994	0.306918	0.0999489	0.0534148	0.0114966
CpG.22&CpG.25&CpG.29&CpG.30	0.00421007	0.258654	0.0375198	0.0556338	0.00840313
CpG.23&CpG.24&CpG.27&CpG.29&CpG.31	0.00424212	0.29118	0.0978016	0.0552305	0.0184946
CpG.23&CpG.24&CpG.26&CpG.29&CpG.31	0.00427316	0.263955	0.0678629	0.064414	0.0204401
CpG.22&CpG.24&CpG.29	0.00428243	0.228686	0.019859	0.0544525	0.00977012
CpG.23&CpG.28&CpG.29&CpG.31	0.00428944	0.251418	0.0834534	0.0502647	0.0256517
CpG.22&CpG.23&CpG.26&CpG.28&CpG.29	0.00430581	0.261329	0.0698138	0.0591295	0.0258421
CpG.22&CpG.24&CpG.26&CpG.27&CpG.28&CpG.29&CpG.30	0.00432317	0.26833	0.07599	0.0531218	0.0195603
CpG.24&CpG.30&CpG.31	0.00432866	0.238353	0.0539121	0.0506253	0.0138195
CpG.23&CpG.26&CpG.31	0.00434851	0.281423	0.0889873	0.0673045	0.0283504
CpG.23&CpG.24&CpG.28&CpG.29	0.00436591	0.259827	0.076903	0.0564321	0.0235384
CpG.22&CpG.26&CpG.27&CpG.28	0.00437741	0.276327	0.102266	0.0484689	0.0263891
CpG.27&CpG.28&CpG.29&CpG.30	0.00440298	0.289946	0.0955969	0.0458022	0.0169087
CpG.22&CpG.23&CpG.27&CpG.28&CpG.29	0.00443515	0.288553	0.100063	0.049946	0.0216966
CpG.22&CpG.25&CpG.27&CpG.29	0.00443993	0.288905	0.0905631	0.0512193	0.0110824
CpG.22&CpG.26&CpG.30	0.00444358	0.263477	0.046453	0.0623674	0.021798
CpG.22&CpG.23&CpG.24&CpG.26&CpG.29&CpG.30	0.00447845	0.272644	0.0579006	0.0647332	0.0160042
CpG.25&CpG.28&CpG.30	0.00450458	0.256009	0.0548109	0.0476571	0.0201662
CpG.23&CpG.26&CpG.29&CpG.30&CpG.31	0.00453165	0.278335	0.0652713	0.0641057	0.0205467
CpG.24&CpG.25&CpG.26	0.00459492	0.261544	0.0312619	0.0687206	0.0150492
CpG.22&CpG.23&CpG.28&CpG.29&CpG.30	0.00459555	0.264352	0.0712659	0.0534776	0.021136
CpG.22&CpG.26&CpG.29&CpG.31	0.00462414	0.2337	0.0404569	0.0561921	0.022697
CpG.22&CpG.23&CpG.25&CpG.26&CpG.27&CpG.31	0.00463041	0.291663	0.0883675	0.0576661	0.0219596
CpG.22&CpG.25&CpG.26&CpG.27&CpG.28&CpG.30	0.00469059	0.27991	0.0796822	0.0520693	0.021208
CpG.23&CpG.26&CpG.27&CpG.29	0.00472272	0.330179	0.0776938	0.0670444	0.0209981
CpG.22&CpG.23&CpG.25&CpG.29&CpG.30	0.00472561	0.280909	0.0594324	0.0607352	0.0135307
CpG.22&CpG.23&CpG.28&CpG.30	0.00474202	0.267963	0.0817608	0.0516485	0.0239444
CpG.23&CpG.25&CpG.26&CpG.28	0.0047543	0.280709	0.0719252	0.0630929	0.0280148
CpG.22&CpG.26&CpG.28&CpG.29	0.00476136	0.234179	0.0398054	0.0536267	0.0262403
CpG.22&CpG.23&CpG.24&CpG.25&CpG.26	0.00481456	0.273023	0.0625363	0.0661007	0.0174938
CpG.22&CpG.24&CpG.25&CpG.27&CpG.28&CpG.30	0.00492277	0.270447	0.082647	0.0476163	0.0143274
CpG.22&CpG.23&CpG.24&CpG.25&CpG.29&CpG.30	0.0049513	0.27169	0.0577551	0.0605064	0.0121152
CpG.24&CpG.26&CpG.27&CpG.30&CpG.31	0.00495952	0.283188	0.0868245	0.0556238	0.0201467
CpG.22&CpG.24&CpG.26&CpG.28&CpG.29&CpG.31	0.00496925	0.225712	0.0351546	0.051427	0.0220364
CpG.22&CpG.24&CpG.28	0.00497961	0.210008	0.015869	0.0423317	0.0174817
CpG.24&CpG.25&CpG.30&CpG.31	0.00498294	0.247929	0.0480049	0.0531488	0.0123609
CpG.22&CpG.23&CpG.25&CpG.28&CpG.29&CpG.30	0.00498593	0.266403	0.0639397	0.0546845	0.0191343
CpG.23&CpG.24&CpG.28&CpG.29&CpG.31	0.00498638	0.246254	0.0731895	0.0520842	0.0225845
CpG.22&CpG.23&CpG.24&CpG.26&CpG.27&CpG.28&CpG.29&CpG.30&CpG.31	0.00498805	0.271134	0.0796324	0.0541874	0.0206461
CpG.29&CpG.30	0.00501745	0.273704	0.0336511	0.0593074	0.00210234
CpG.22&CpG.27&CpG.28&CpG.29&CpG.30	0.00504113	0.274067	0.0900818	0.0452821	0.0146895
CpG.24&CpG.25&CpG.26&CpG.27&CpG.31	0.00504948	0.279019	0.0864652	0.0562035	0.020267
CpG.22&CpG.23&CpG.24&CpG.25&CpG.26&CpG.27&CpG.28&CpG.30	0.00507856	0.284373	0.0780476	0.0566148	0.0206395
CpG.24&CpG.26&CpG.27&CpG.31	0.00508595	0.27961	0.0998298	0.0550745	0.0232201
CpG.22&CpG.28&CpG.31	0.00508996	0.198796	0.0102262	0.0341085	0.00939856
CpG.22&CpG.24&CpG.26&CpG.27	0.00510121	0.284258	0.0946895	0.0572017	0.0210157
CpG.23&CpG.25&CpG.27&CpG.29&CpG.31	0.00517796	0.301391	0.0917186	0.0555018	0.0185801
CpG.22&CpG.23&CpG.24&CpG.25&CpG.27&CpG.28&CpG.29	0.00526154	0.27786	0.0850045	0.0528302	0.0183915
CpG.22&CpG.27&CpG.31	0.00527961	0.273672	0.12577	0.0393523	0.00431181
CpG.23&CpG.24&CpG.25&CpG.27&CpG.28&CpG.29&CpG.31	0.00528269	0.275204	0.0877054	0.0516147	0.0193881
CpG.23&CpG.24&CpG.26&CpG.27&CpG.28&CpG.30&CpG.31	0.00530516	0.28282	0.0872296	0.054813	0.0232487
CpG.29&CpG.31	0.00531315	0.220935	0.0409747	0.0477433	0.0184564
CpG.22&CpG.26&CpG.28&CpG.29&CpG.31	0.00534674	0.225735	0.039304	0.0498399	0.024251
CpG.23&CpG.27&CpG.29&CpG.31	0.00538192	0.307575	0.104697	0.0541975	0.0211885
CpG.26&CpG.27&CpG.29&CpG.31	0.00541402	0.285688	0.0961164	0.0554324	0.023319
CpG.22&CpG.24&CpG.25&CpG.26&CpG.27&CpG.28&CpG.29&CpG.31	0.00542639	0.256179	0.0741777	0.0511805	0.0194229
CpG.22&CpG.23&CpG.25&CpG.26&CpG.29&CpG.30	0.00544351	0.281154	0.0531614	0.0649593	0.0159225
CpG.22&CpG.23&CpG.24&CpG.26&CpG.27&CpG.29	0.0054481	0.292811	0.0836405	0.0617902	0.0188924
CpG.22&CpG.24&CpG.25&CpG.29	0.0054878	0.240679	0.0289516	0.0560192	0.00857056
CpG.22&CpG.23&CpG.25&CpG.26&CpG.27&CpG.28	0.00548957	0.291982	0.0879385	0.0559559	0.0243735
CpG.26&CpG.28&CpG.30	0.0055299	0.257917	0.055976	0.0561108	0.03086
CpG.22&CpG.27&CpG.28&CpG.30	0.00557326	0.280106	0.102842	0.0414041	0.0136912
CpG.24&CpG.25&CpG.31	0.00558164	0.231405	0.0426448	0.0515914	0.0146504
CpG.24&CpG.26&CpG.27&CpG.28&CpG.30&CpG.31	0.00558393	0.268302	0.0857921	0.0504251	0.0220651
CpG.22&CpG.23&CpG.24&CpG.25&CpG.26&CpG.28	0.0056172	0.259831	0.0645966	0.0591559	0.0231131
CpG.22&CpG.23&CpG.26&CpG.31	0.00562308	0.263705	0.0808383	0.0612787	0.0260974
CpG.27&CpG.29&CpG.31	0.00565402	0.28679	0.117687	0.0452165	0.0137649
CpG.22&CpG.25&CpG.26&CpG.27&CpG.29	0.00571817	0.2876	0.0784842	0.0581915	0.0183077
CpG.22&CpG.23&CpG.24&CpG.25&CpG.28&CpG.29&CpG.30&CpG.31	0.00572664	0.251997	0.0609306	0.0527703	0.01782
CpG.22&CpG.23&CpG.25&CpG.27&CpG.28	0.0057292	0.293902	0.0981774	0.0499311	0.0216873
CpG.23&CpG.24&CpG.26&CpG.27&CpG.28&CpG.29&CpG.30	0.00584558	0.291098	0.0795845	0.0585417	0.0215122
CpG.22&CpG.23&CpG.24&CpG.25&CpG.28&CpG.29&CpG.31	0.00584743	0.245497	0.0627451	0.0520488	0.0191211
CpG.22&CpG.25&CpG.27&CpG.28&CpG.29	0.0058727	0.269898	0.0892044	0.0458617	0.0153503
CpG.25&CpG.27&CpG.28&CpG.29&CpG.31	0.00588101	0.26618	0.0926186	0.04416	0.0161688
CpG.22&CpG.24&CpG.25&CpG.26&CpG.29&CpG.30	0.0058913	0.257099	0.034247	0.0613296	0.0138425
CpG.24&CpG.26&CpG.27&CpG.29&CpG.31	0.00589241	0.27367	0.0874696	0.0562184	0.0202712
CpG.22&CpG.23&CpG.25&CpG.30&CpG.31	0.00591756	0.269319	0.0714281	0.0555149	0.0178484
CpG.29&CpG.30&CpG.31	0.00594556	0.246456	0.052853	0.0511025	0.0142888
CpG.25&CpG.26&CpG.29&CpG.30	0.00596303	0.276611	0.0198543	0.0663535	0.0132238
CpG.25&CpG.26&CpG.30	0.00598427	0.285511	0.0107684	0.0682067	0.0155466
CpG.22&CpG.23&CpG.24&CpG.28&CpG.30	0.00600142	0.25949	0.073298	0.0531913	0.0210215
CpG.22&CpG.25&CpG.27&CpG.31	0.00602155	0.274418	0.102702	0.044694	0.0112486
CpG.26&CpG.27&CpG.31	0.00602444	0.297614	0.114036	0.0536452	0.0282224
CpG.22&CpG.23&CpG.24&CpG.25&CpG.26&CpG.28&CpG.30	0.0060428	0.265212	0.0606627	0.0589651	0.0211053
CpG.24&CpG.25&CpG.29	0.00605848	0.250721	0.0255388	0.0602918	0.00080579
CpG.24&CpG.28&CpG.29&CpG.30	0.00606197	0.24172	0.0436939	0.0506021	0.0174893
CpG.23&CpG.24&CpG.26&CpG.29	0.00607884	0.281954	0.0630942	0.0718443	0.0137476
CpG.23&CpG.25&CpG.28&CpG.29&CpG.31	0.00608636	0.256466	0.0731488	0.0523556	0.0227017
CpG.22&CpG.23&CpG.25	0.00613991	0.285712	0.0800731	0.061687	0.0189882
CpG.22&CpG.23&CpG.25&CpG.26	0.00614022	0.284879	0.0654007	0.0677853	0.0197262
CpG.23&CpG.24&CpG.29	0.00614076	0.281812	0.0772735	0.067099	0.0121814
CpG.23&CpG.24&CpG.25&CpG.27&CpG.29	0.00621679	0.308118	0.0824511	0.0604358	0.0145004
CpG.22&CpG.24&CpG.26&CpG.30&CpG.31	0.0062689	0.241598	0.0460206	0.0562315	0.0196022
CpG.24&CpG.25&CpG.27&CpG.31	0.00628167	0.278179	0.0998179	0.0487343	0.0132568
CpG.24&CpG.25&CpG.26&CpG.29&CpG.31	0.00628861	0.245301	0.0374582	0.0603297	0.0181772
CpG.22&CpG.23&CpG.27&CpG.28&CpG.29&CpG.30&CpG.31	0.0063125	0.276032	0.0897799	0.0488919	0.019017
CpG.22&CpG.24&CpG.26&CpG.29	0.00631302	0.24211	0.0313633	0.0623595	0.017712
CpG.22&CpG.23&CpG.25&CpG.27&CpG.29	0.00631851	0.305109	0.0863958	0.0572036	0.0164673
CpG.23&CpG.24&CpG.30&CpG.31	0.00636299	0.271247	0.0791564	0.0582541	0.0189767
CpG.22&CpG.24&CpG.27&CpG.28&CpG.30&CpG.31	0.00638597	0.256331	0.0884064	0.0432786	0.0134819
CpG.22&CpG.26&CpG.28&CpG.31	0.0064066	0.219692	0.0426176	0.0471014	0.0270953
CpG.22&CpG.23&CpG.26&CpG.27&CpG.28&CpG.30	0.00641326	0.295456	0.0876231	0.0554729	0.0242887
CpG.22&CpG.24&CpG.25&CpG.26&CpG.28&CpG.29&CpG.30	0.00642352	0.248067	0.0393502	0.0560585	0.0188195
CpG.23&CpG.24&CpG.29&CpG.31	0.00645366	0.259349	0.0774536	0.0589974	0.0190123
CpG.22&CpG.23&CpG.25&CpG.26&CpG.27	0.0064752	0.311604	0.0823341	0.0622608	0.0210818
CpG.22&CpG.24&CpG.27&CpG.30	0.00649799	0.288037	0.094891	0.0501368	0.00986132
CpG.23&CpG.24&CpG.25&CpG.27&CpG.28	0.00650415	0.296912	0.0951686	0.0531633	0.0216378
CpG.27&CpG.30&CpG.31	0.00651621	0.302654	0.113358	0.0442254	0.0120874
CpG.22&CpG.23&CpG.24&CpG.27&CpG.29&CpG.30	0.00654343	0.295331	0.083491	0.0570803	0.0146784
CpG.22&CpG.23&CpG.26&CpG.27&CpG.28&CpG.29	0.00658944	0.287524	0.0895342	0.0559684	0.0243764
CpG.23&CpG.25&CpG.27&CpG.31	0.00667076	0.314262	0.100559	0.0541788	0.0211807
CpG.25&CpG.28&CpG.29&CpG.31	0.00667167	0.2281	0.0420742	0.0451593	0.0184909
CpG.23&CpG.26&CpG.27&CpG.30	0.00668365	0.342077	0.0636853	0.0663011	0.0213429
CpG.23&CpG.25&CpG.28&CpG.31	0.00668854	0.258105	0.0843588	0.050246	0.0256415
CpG.23&CpG.25&CpG.26&CpG.27&CpG.30&CpG.31	0.0067427	0.306154	0.0790434	0.0601027	0.0208148
CpG.23&CpG.25&CpG.26&CpG.30	0.00674654	0.306616	0.0431147	0.0714402	0.0142461
CpG.22&CpG.23&CpG.25&CpG.26&CpG.27&CpG.29	0.00677091	0.301321	0.07783	0.0620163	0.0188657
CpG.23&CpG.26&CpG.27&CpG.29&CpG.31	0.00678842	0.302536	0.0913678	0.0605741	0.0232382
CpG.23&CpG.27&CpG.28&CpG.30&CpG.31	0.00679103	0.294353	0.10212	0.0476497	0.0222941
CpG.22&CpG.23&CpG.24&CpG.29	0.00683566	0.263997	0.0724587	0.0611246	0.0155467
CpG.23&CpG.25&CpG.27&CpG.28&CpG.29	0.00683711	0.301774	0.0911505	0.0534496	0.0217495
CpG.22&CpG.26&CpG.28&CpG.30	0.00684901	0.246076	0.0514755	0.0528834	0.0260107
CpG.25&CpG.26&CpG.27&CpG.29&CpG.31	0.0068513	0.283881	0.0833372	0.0564898	0.0203328
CpG.26&CpG.27&CpG.29&CpG.30&CpG.31	0.00685395	0.28805	0.0834066	0.0559101	0.0202231
CpG.23&CpG.26&CpG.27&CpG.31	0.00686185	0.315693	0.0998837	0.0605191	0.0268328
CpG.22&CpG.23&CpG.24&CpG.25&CpG.26&CpG.27&CpG.28&CpG.29	0.00689602	0.278425	0.0787151	0.0569865	0.0206911
CpG.23&CpG.24&CpG.25&CpG.26&CpG.27&CpG.28&CpG.29	0.00703109	0.288121	0.079695	0.0589558	0.0215239
CpG.23&CpG.24&CpG.26&CpG.29&CpG.30	0.00703384	0.285063	0.0550817	0.0690396	0.0134566
CpG.23&CpG.24&CpG.25&CpG.28&CpG.31	0.00704952	0.251604	0.0744893	0.0520693	0.0225773
CpG.22&CpG.24&CpG.27&CpG.31	0.00705991	0.261653	0.105466	0.0443548	0.0106064
CpG.23&CpG.24&CpG.25&CpG.26&CpG.28&CpG.29&CpG.31	0.00707391	0.255758	0.061946	0.0581744	0.0224013
CpG.23&CpG.25&CpG.28&CpG.30&CpG.31	0.00707582	0.265984	0.075151	0.0517609	0.0224631
CpG.23&CpG.26&CpG.27&CpG.28&CpG.31	0.00707886	0.291329	0.102228	0.0533016	0.0282925
CpG.22&CpG.23&CpG.24&CpG.26&CpG.27&CpG.28&CpG.29	0.00708138	0.278677	0.0850185	0.0564532	0.0222895
CpG.22&CpG.23&CpG.27&CpG.30	0.00714162	0.32412	0.0905769	0.0555814	0.0187019
CpG.22&CpG.23&CpG.27&CpG.28&CpG.30	0.00716782	0.298071	0.0977034	0.0493514	0.0213632
CpG.23&CpG.25&CpG.26&CpG.29&CpG.30	0.00716955	0.295274	0.0451364	0.0693109	0.0132243
CpG.23&CpG.29&CpG.30&CpG.31	0.00717411	0.277324	0.0753236	0.058612	0.019018
CpG.24&CpG.25&CpG.27&CpG.29&CpG.30	0.0072615	0.293632	0.074893	0.0557718	0.00880952
CpG.23&CpG.24&CpG.25&CpG.27&CpG.29&CpG.31	0.00732346	0.288759	0.0876772	0.0561453	0.0166931
CpG.24&CpG.25&CpG.29&CpG.31	0.00732381	0.236031	0.0360275	0.0538921	0.0128165
CpG.22&CpG.23&CpG.27&CpG.28&CpG.29&CpG.30	0.00732858	0.290044	0.0895732	0.0512585	0.0196705
CpG.22&CpG.25&CpG.26&CpG.31	0.00733176	0.240387	0.0458763	0.0561734	0.022692
CpG.22&CpG.23&CpG.26&CpG.28&CpG.29&CpG.30	0.00734434	0.267357	0.0641656	0.0589114	0.0231201
CpG.23&CpG.26&CpG.27&CpG.28&CpG.29&CpG.30	0.00740937	0.302015	0.0812365	0.058405	0.0235621
CpG.24&CpG.26&CpG.27&CpG.28&CpG.30	0.00746545	0.28357	0.086325	0.0535715	0.0231157
CpG.22&CpG.24&CpG.25&CpG.26&CpG.30&CpG.31	0.00747426	0.247441	0.0435793	0.0569794	0.0176282
CpG.22&CpG.23&CpG.24&CpG.25&CpG.27&CpG.29	0.00747854	0.291857	0.0838157	0.0575634	0.0147551
CpG.22&CpG.26&CpG.31	0.00748818	0.228298	0.0477494	0.0546581	0.0275429
CpG.22&CpG.24&CpG.30	0.00749623	0.24455	0.0464681	0.0534615	0.00891895
CpG.22&CpG.23&CpG.24&CpG.25&CpG.26&CpG.28&CpG.29&CpG.30&CpG.31	0.00750437	0.255373	0.0578881	0.0564714	0.0200285
CpG.24&CpG.26&CpG.27&CpG.28&CpG.31	0.00750745	0.262463	0.0945761	0.0489459	0.0243347
CpG.25&CpG.27&CpG.28&CpG.31	0.00752262	0.270248	0.10643	0.0400015	0.0152737
CpG.25&CpG.27&CpG.28&CpG.30	0.00755588	0.296632	0.0927562	0.0457835	0.0168866
CpG.22&CpG.25&CpG.28&CpG.29&CpG.30&CpG.31	0.00756978	0.236742	0.0446916	0.0469432	0.0153023
CpG.25&CpG.26&CpG.28&CpG.29&CpG.31	0.00758159	0.238956	0.0437827	0.0533435	0.0243175
CpG.24&CpG.29&CpG.31	0.0076227	0.222489	0.0290982	0.0516163	0.0146738
CpG.23&CpG.24&CpG.25	0.00767388	0.290728	0.0731871	0.0670741	0.0122009
CpG.22&CpG.25&CpG.26&CpG.27&CpG.28&CpG.29	0.00768728	0.271979	0.0799494	0.0525648	0.0214031
CpG.22&CpG.24&CpG.25&CpG.26&CpG.29	0.00769791	0.249019	0.0312479	0.0620314	0.0153566
CpG.22&CpG.23&CpG.24&CpG.25&CpG.26&CpG.30&CpG.31	0.00772515	0.264939	0.0610406	0.060431	0.0185028
CpG.22&CpG.23&CpG.25&CpG.26&CpG.30	0.0077495	0.287403	0.0569191	0.0657924	0.0176551
CpG.22&CpG.23&CpG.24&CpG.25&CpG.28	0.00776066	0.255322	0.0711575	0.053771	0.0212201
CpG.22&CpG.25&CpG.28&CpG.29&CpG.30	0.00780006	0.245698	0.0435327	0.0493933	0.0157378
CpG.22&CpG.23&CpG.24&CpG.25&CpG.26&CpG.27&CpG.28&CpG.30&CpG.31	0.0078026	0.274105	0.0792394	0.054179	0.0206432
CpG.22&CpG.23&CpG.25&CpG.30	0.00782334	0.288659	0.0656445	0.0607205	0.0156238
CpG.23&CpG.24&CpG.30	0.00787906	0.297675	0.0721656	0.0661079	0.0130415
CpG.23&CpG.26&CpG.28&CpG.29&CpG.30&CpG.31	0.00790795	0.264258	0.0678029	0.0574933	0.0244964
CpG.22&CpG.26&CpG.27&CpG.30	0.00794724	0.302233	0.0862945	0.0568163	0.0209769
CpG.23&CpG.24&CpG.26&CpG.27&CpG.31	0.00797827	0.297674	0.0954253	0.0602877	0.0232437
CpG.22&CpG.23&CpG.24&CpG.26&CpG.27	0.00799716	0.301392	0.0905123	0.0619895	0.0211153
CpG.22&CpG.24&CpG.25&CpG.26&CpG.27	0.00801647	0.282737	0.0820739	0.0579052	0.018268
CpG.24&CpG.27&CpG.28&CpG.29&CpG.30&CpG.31	0.00806933	0.26289	0.0857506	0.0462107	0.0152578
CpG.23&CpG.31	0.00808292	0.280945	0.125842	0.0579167	0.0328436
CpG.23&CpG.27&CpG.30	0.00812573	0.361976	0.0608921	0.0597081	0.020554
CpG.22&CpG.23&CpG.24&CpG.25&CpG.27&CpG.28	0.00813169	0.282518	0.0921337	0.0515029	0.0197762
CpG.28&CpG.29&CpG.30	0.00814945	0.247094	0.0518696	0.0476821	0.0201904
CpG.23&CpG.25&CpG.27&CpG.29&CpG.30&CpG.31	0.00814975	0.300742	0.082051	0.0558883	0.0166455
CpG.22&CpG.24&CpG.31	0.00817774	0.209371	0.0168492	0.0457521	0.0125311
CpG.22&CpG.24&CpG.26&CpG.28	0.00821834	0.228101	0.0384354	0.0532688	0.0261194
CpG.22&CpG.24&CpG.25&CpG.26	0.00823515	0.248796	0.0360774	0.0623408	0.0177142
CpG.22&CpG.24&CpG.25&CpG.26&CpG.27&CpG.31	0.00824801	0.267608	0.082233	0.0540364	0.0188886
CpG.22&CpG.25&CpG.26&CpG.29	0.00825354	0.254874	0.032762	0.0626987	0.0176483
CpG.24&CpG.27&CpG.28&CpG.30&CpG.31	0.00828469	0.265487	0.0956081	0.043294	0.0150732
CpG.22&CpG.24&CpG.25&CpG.26&CpG.28	0.00832102	0.237812	0.0397427	0.0547589	0.0228641
CpG.25&CpG.26&CpG.27&CpG.29	0.00833814	0.306861	0.0757601	0.061939	0.0187954
CpG.23&CpG.25&CpG.31	0.00834885	0.279515	0.0890179	0.0588508	0.0232802
CpG.22&CpG.25&CpG.26&CpG.27&CpG.28&CpG.29&CpG.30&CpG.31	0.008369	0.265166	0.0742989	0.0509878	0.0193376
CpG.24&CpG.25&CpG.26&CpG.27&CpG.29	0.00839022	0.290609	0.075003	0.0614237	0.016318
CpG.23&CpG.24&CpG.31	0.00844265	0.262496	0.0945472	0.0583986	0.0232389
CpG.22&CpG.24&CpG.25&CpG.27&CpG.28&CpG.29&CpG.30	0.00851535	0.267513	0.0758443	0.0494988	0.0139953
CpG.22&CpG.27&CpG.29&CpG.30&CpG.31	0.00861306	0.273684	0.0905104	0.0473343	0.0113957
CpG.24&CpG.25&CpG.27&CpG.28&CpG.29&CpG.30	0.00866258	0.277006	0.0783951	0.0505484	0.0150263
CpG.22&CpG.27&CpG.28&CpG.29&CpG.31	0.00869799	0.25296	0.0954248	0.0406564	0.0133328
CpG.23&CpG.24&CpG.26&CpG.27&CpG.30&CpG.31	0.0087291	0.297644	0.085351	0.0598766	0.0208141
CpG.22&CpG.24&CpG.26&CpG.28&CpG.29	0.00875858	0.232462	0.0346854	0.0547739	0.022869
CpG.22&CpG.23&CpG.24&CpG.27&CpG.29&CpG.30&CpG.31	0.00876013	0.280564	0.085647	0.0538821	0.0158476
CpG.23&CpG.24&CpG.26&CpG.30	0.00877158	0.293851	0.0594172	0.071101	0.0145983
CpG.22&CpG.25&CpG.26&CpG.28&CpG.29&CpG.30&CpG.31	0.00877847	0.243261	0.0442943	0.0525342	0.0203457
CpG.22&CpG.23&CpG.28&CpG.31	0.00883977	0.241579	0.0859727	0.0458665	0.0247365
CpG.22&CpG.23&CpG.24&CpG.26&CpG.28&CpG.31	0.00887395	0.245716	0.0692695	0.0548181	0.0251164
CpG.22&CpG.23&CpG.24&CpG.27&CpG.29	0.0088849	0.294898	0.0933382	0.0569322	0.0164059
CpG.23&CpG.24&CpG.25&CpG.26&CpG.28&CpG.29&CpG.30	0.008922	0.270835	0.0564284	0.0614784	0.01993
CpG.24&CpG.29&CpG.30&CpG.31	0.00906544	0.241242	0.0443967	0.0531675	0.0123762
CpG.24&CpG.30	0.00921289	0.261548	0.0508415	0.0585916	0.00109009
CpG.24&CpG.26&CpG.29&CpG.30&CpG.31	0.00927248	0.249469	0.0426234	0.05975	0.0182079
CpG.22&CpG.23&CpG.24&CpG.26&CpG.28&CpG.29&CpG.31	0.0092991	0.246315	0.063254	0.0556718	0.023039
CpG.24&CpG.25&CpG.27&CpG.28&CpG.29	0.00931302	0.272907	0.0869268	0.0490939	0.0163209
CpG.24&CpG.28&CpG.30&CpG.31	0.00932179	0.227233	0.0493181	0.0440768	0.0172873
CpG.22&CpG.25&CpG.28&CpG.30	0.00941184	0.244645	0.0501937	0.0465432	0.0166157
CpG.22&CpG.24&CpG.26&CpG.28&CpG.30	0.00941507	0.24198	0.0455101	0.0541792	0.0227115
CpG.23&CpG.26&CpG.28&CpG.29&CpG.31	0.00942115	0.25761	0.0735872	0.0574278	0.0273872
CpG.22&CpG.23&CpG.24&CpG.26&CpG.28&CpG.30	0.00942781	0.263305	0.0662223	0.0586728	0.0231042
CpG.22&CpG.24&CpG.25&CpG.27&CpG.28&CpG.29	0.00955193	0.262515	0.081811	0.0481118	0.0147947
CpG.24&CpG.25&CpG.26&CpG.29&CpG.30	0.00956356	0.266408	0.0285676	0.0649553	0.0118713
CpG.22&CpG.26&CpG.28&CpG.29&CpG.30&CpG.31	0.00969683	0.237696	0.0457621	0.0511701	0.0219341
CpG.23&CpG.25&CpG.28&CpG.30	0.00971989	0.284489	0.0724376	0.056028	0.023482
CpG.23&CpG.24&CpG.25&CpG.26&CpG.28&CpG.31	0.00974144	0.256733	0.0677996	0.0577378	0.0245067
CpG.25&CpG.27&CpG.29&CpG.30&CpG.31	0.00975789	0.286905	0.0835431	0.0508379	0.0124514
CpG.23&CpG.25&CpG.27&CpG.30&CpG.31	0.00977528	0.310909	0.0874085	0.0549072	0.0184152
CpG.22&CpG.23&CpG.24&CpG.30	0.00978848	0.275894	0.0732768	0.0603813	0.0156386
CpG.23&CpG.24&CpG.25&CpG.29&CpG.30	0.00981389	0.283918	0.0552107	0.0639674	0.00967636
CpG.26&CpG.27&CpG.28&CpG.29&CpG.30&CpG.31	0.00988737	0.272354	0.0839257	0.0506637	0.0221885
CpG.22&CpG.24&CpG.26&CpG.27&CpG.29&CpG.30	0.0098948	0.28074	0.0750722	0.0579036	0.016342
CpG.22&CpG.26&CpG.27&CpG.29&CpG.31	0.00993049	0.270661	0.0897654	0.0529862	0.0209225
CpG.22&CpG.23&CpG.24&CpG.25&CpG.27&CpG.30	0.0099581	0.299789	0.081265	0.0570678	0.0146746
CpG.23&CpG.24&CpG.25&CpG.27&CpG.28&CpG.29&CpG.30	0.0100002	0.290281	0.0797183	0.0549187	0.0179403
CpG.23&CpG.25&CpG.27&CpG.29&CpG.30	0.0100102	0.322499	0.069753	0.0601275	0.0145452
CpG.22&CpG.24&CpG.28&CpG.29&CpG.30&CpG.31	0.010019	0.228232	0.0402076	0.0467171	0.0150662
CpG.22&CpG.24&CpG.28&CpG.29&CpG.30	0.0100605	0.235486	0.0403255	0.049122	0.0155036
CpG.25&CpG.26&CpG.28&CpG.29&CpG.30&CpG.31	0.0100884	0.248713	0.0458775	0.0540897	0.0218269
CpG.22&CpG.24&CpG.25&CpG.27&CpG.31	0.0101866	0.264654	0.0915827	0.0476277	0.0117444
CpG.22&CpG.23&CpG.24&CpG.26&CpG.27&CpG.29&CpG.30	0.010197	0.293481	0.0763735	0.0612231	0.0173115
CpG.24&CpG.25&CpG.29&CpG.30	0.010254	0.262415	0.0313346	0.0596741	0.00139978
CpG.26&CpG.28&CpG.29&CpG.30	0.0102768	0.255915	0.0458793	0.0572816	0.0253056
CpG.22&CpG.23&CpG.24&CpG.25&CpG.27&CpG.31	0.0103928	0.2822	0.0925043	0.0532132	0.0172491
CpG.22&CpG.27&CpG.29&CpG.30	0.0104496	0.294115	0.0902224	0.0504947	0.0103229
CpG.22&CpG.24&CpG.25&CpG.27&CpG.28&CpG.29&CpG.30&CpG.31	0.0104865	0.258069	0.0751272	0.0476481	0.0139746
CpG.22&CpG.24&CpG.25&CpG.26&CpG.30	0.0104993	0.258537	0.0380863	0.0614368	0.0154736
CpG.22&CpG.26&CpG.27&CpG.28&CpG.30	0.0105077	0.280561	0.0890695	0.0503393	0.0232331
CpG.23&CpG.24&CpG.27&CpG.28&CpG.30	0.010519	0.30108	0.0945138	0.0525836	0.0214225
CpG.23&CpG.24&CpG.25&CpG.28&CpG.30	0.0105771	0.272711	0.0680371	0.0566949	0.0203906
CpG.22&CpG.26&CpG.27&CpG.29&CpG.30	0.0105846	0.291768	0.078311	0.0576118	0.0182534
CpG.28&CpG.29&CpG.31	0.0106072	0.211915	0.0329176	0.0399727	0.0187474
CpG.22&CpG.25&CpG.26&CpG.29&CpG.30&CpG.31	0.0106313	0.251493	0.0422522	0.057218	0.0176765
CpG.22&CpG.24&CpG.26&CpG.27&CpG.28&CpG.29&CpG.30&CpG.31	0.0106636	0.258784	0.0753563	0.0508182	0.0192458
CpG.22&CpG.24&CpG.27&CpG.28&CpG.29	0.010691	0.259687	0.0911389	0.0455904	0.0150307
CpG.22&CpG.23&CpG.25&CpG.28&CpG.30	0.0107544	0.269702	0.0709136	0.0534627	0.0211295
CpG.23&CpG.25&CpG.26&CpG.30&CpG.31	0.0108414	0.283685	0.0634292	0.0640907	0.0205497
CpG.22&CpG.25&CpG.27&CpG.28	0.0109265	0.274896	0.102193	0.0421287	0.0148752
CpG.24&CpG.26&CpG.28&CpG.29&CpG.30&CpG.31	0.0109807	0.240203	0.0443683	0.0538636	0.0217514
CpG.22&CpG.24&CpG.26&CpG.29&CpG.31	0.0112085	0.23208	0.0352236	0.0568261	0.0197073
CpG.22&CpG.23&CpG.24&CpG.25&CpG.29	0.01124	0.266529	0.063006	0.0610435	0.0134651
CpG.25&CpG.26&CpG.27&CpG.28&CpG.29&CpG.31	0.0112461	0.26888	0.0831041	0.0511467	0.022406
CpG.22&CpG.23&CpG.24&CpG.27&CpG.28&CpG.29&CpG.30&CpG.31	0.0112955	0.269728	0.0850112	0.0502007	0.0179913
CpG.22&CpG.23&CpG.24&CpG.27&CpG.28	0.0113609	0.283691	0.102959	0.0496597	0.0215265
CpG.24&CpG.25&CpG.26&CpG.27&CpG.29&CpG.30&CpG.31	0.0113738	0.2775	0.0719696	0.0570903	0.0166393
CpG.22&CpG.24&CpG.26&CpG.27&CpG.28	0.0114742	0.266181	0.0914244	0.0506476	0.0233671
CpG.23&CpG.24&CpG.26&CpG.28&CpG.31	0.0114769	0.252748	0.0750126	0.0571415	0.0273507
CpG.25&CpG.26&CpG.29&CpG.30&CpG.31	0.0115253	0.259681	0.041578	0.0600214	0.0182108
CpG.22&CpG.24&CpG.25&CpG.26&CpG.27&CpG.28&CpG.29&CpG.30&CpG.31	0.0115787	0.26077	0.0707407	0.0519183	0.0183028
CpG.25&CpG.26&CpG.27&CpG.28&CpG.29&CpG.30&CpG.31	0.0115961	0.272968	0.0766306	0.0521002	0.0206087
CpG.23&CpG.24&CpG.25&CpG.26&CpG.27&CpG.29	0.0116202	0.303829	0.0744914	0.0647099	0.0166678
CpG.25&CpG.27&CpG.29&CpG.30	0.0117399	0.310641	0.0744982	0.0548742	0.0099048
CpG.24&CpG.27&CpG.30&CpG.31	0.0118094	0.28339	0.100255	0.0480097	0.0124373
CpG.22&CpG.23&CpG.26&CpG.30&CpG.31	0.0118434	0.270464	0.0716206	0.0605871	0.0226538
CpG.23&CpG.24&CpG.25&CpG.27&CpG.31	0.0118499	0.296529	0.0956886	0.0552155	0.018489
CpG.23&CpG.24&CpG.25&CpG.26&CpG.27&CpG.31	0.0118587	0.294171	0.0857812	0.0603597	0.0207905
CpG.23&CpG.24&CpG.25&CpG.27&CpG.30	0.0118777	0.317636	0.0765901	0.0598411	0.0145429
CpG.23&CpG.25&CpG.27&CpG.29	0.0119165	0.328749	0.0789107	0.0607041	0.0167293
CpG.22&CpG.27&CpG.29&CpG.31	0.0119964	0.267731	0.103376	0.0447127	0.0112841
CpG.23&CpG.25&CpG.29&CpG.30	0.0120022	0.298498	0.0514501	0.0651186	0.0107706
CpG.24&CpG.25&CpG.26&CpG.27&CpG.28&CpG.31	0.0120551	0.264828	0.0847896	0.0509081	0.02229
CpG.24&CpG.26&CpG.28&CpG.31	0.0121206	0.223453	0.042204	0.0511417	0.0275214
CpG.22&CpG.24&CpG.26&CpG.30	0.0121431	0.254007	0.0423945	0.0616162	0.0178613
CpG.23&CpG.24&CpG.25&CpG.27&CpG.30&CpG.31	0.0121883	0.296691	0.0855874	0.0556497	0.0165712
CpG.23&CpG.24&CpG.29&CpG.30	0.0123135	0.285733	0.0635792	0.0647794	0.0109748
CpG.22&CpG.23&CpG.25&CpG.27&CpG.28&CpG.29	0.0123634	0.28657	0.0896304	0.0517415	0.0198982
CpG.23&CpG.24&CpG.26&CpG.28&CpG.29	0.012538	0.264338	0.0673593	0.0623617	0.0243176
CpG.22&CpG.24&CpG.25&CpG.27&CpG.30&CpG.31	0.0125722	0.270128	0.0830042	0.0493265	0.0112987
CpG.23&CpG.28&CpG.29&CpG.30&CpG.31	0.0125732	0.260634	0.0751534	0.0517759	0.0224706
CpG.23&CpG.24&CpG.25&CpG.29	0.0125762	0.280523	0.0631462	0.065504	0.0104451
CpG.23&CpG.26&CpG.29&CpG.30	0.0125832	0.299929	0.0507145	0.0714589	0.0142274
CpG.22&CpG.24&CpG.25&CpG.31	0.0125844	0.226192	0.0363469	0.0494939	0.0126763
CpG.22&CpG.23&CpG.26&CpG.27&CpG.28&CpG.29&CpG.30&CpG.31	0.0125902	0.276826	0.0831504	0.0535405	0.0219739
CpG.25&CpG.26&CpG.28&CpG.29&CpG.30	0.0126177	0.260063	0.040801	0.0579691	0.0219692
CpG.23&CpG.24&CpG.25&CpG.30&CpG.31	0.0126414	0.272329	0.0685941	0.0587471	0.0164712
CpG.23&CpG.24&CpG.25&CpG.26&CpG.27&CpG.29&CpG.30&CpG.31	0.0126421	0.289054	0.0742128	0.0600966	0.0175959
CpG.23&CpG.24&CpG.27&CpG.28&CpG.29&CpG.31	0.0126821	0.274962	0.0960739	0.0500973	0.0207782
CpG.23&CpG.25&CpG.26&CpG.29&CpG.30&CpG.31	0.0126848	0.278055	0.0583845	0.0635412	0.0184294
CpG.24&CpG.25&CpG.27&CpG.30	0.0127475	0.304563	0.0817437	0.0545163	0.00964198
CpG.22&CpG.24&CpG.25&CpG.29&CpG.30	0.0128348	0.252043	0.0356979	0.0563795	0.00746592
CpG.27&CpG.28&CpG.29&CpG.31	0.0128826	0.263561	0.106733	0.0400202	0.0153075
CpG.23&CpG.24&CpG.27&CpG.29&CpG.30	0.0128897	0.312287	0.0809765	0.0598561	0.0145441
CpG.22&CpG.25&CpG.28&CpG.29	0.0128969	0.232748	0.0375333	0.0472865	0.0173391
CpG.24&CpG.25&CpG.27&CpG.28	0.0129253	0.278657	0.0992704	0.0461689	0.0172662
CpG.22&CpG.23&CpG.24&CpG.25&CpG.26&CpG.27&CpG.29&CpG.30	0.0129504	0.291378	0.0709579	0.0611602	0.0160283
CpG.23&CpG.24&CpG.26&CpG.28&CpG.29&CpG.31	0.0129967	0.252275	0.0671034	0.0577502	0.0245086
CpG.22&CpG.23&CpG.30&CpG.31	0.0130975	0.267485	0.0823419	0.0542138	0.020334
CpG.23&CpG.27&CpG.28&CpG.29&CpG.30	0.0131504	0.305942	0.0901861	0.0528699	0.021545
CpG.23&CpG.24&CpG.25&CpG.31	0.013227	0.266036	0.0775214	0.0589787	0.01901
CpG.22&CpG.24&CpG.27&CpG.28	0.0132539	0.262131	0.105049	0.0417895	0.0143149
CpG.22&CpG.23&CpG.24&CpG.25&CpG.26&CpG.27	0.0133201	0.297269	0.081584	0.0617777	0.0188933
CpG.24&CpG.25&CpG.27&CpG.28&CpG.31	0.0133381	0.261318	0.094309	0.0438737	0.0158093
CpG.22&CpG.23&CpG.26&CpG.27&CpG.28	0.0133564	0.295047	0.0979592	0.0550033	0.0271252
CpG.22&CpG.29&CpG.30	0.0134008	0.252653	0.0435379	0.0539387	0.00941691
CpG.22&CpG.26&CpG.30&CpG.31	0.0134545	0.245598	0.0521266	0.0554488	0.0225442
CpG.23&CpG.24&CpG.25&CpG.26&CpG.29	0.0135218	0.280894	0.0546925	0.0696193	0.0129035
CpG.22&CpG.24&CpG.30&CpG.31	0.0135364	0.231403	0.0461616	0.0487693	0.0118785
CpG.22&CpG.28&CpG.29&CpG.31	0.0135752	0.211574	0.0268857	0.0407799	0.0153921
CpG.23&CpG.25&CpG.29&CpG.30&CpG.31	0.0135775	0.277191	0.0652329	0.0590334	0.016497
CpG.27&CpG.29&CpG.30&CpG.31	0.0136796	0.289467	0.0962401	0.0483676	0.0128854
CpG.23&CpG.27&CpG.28&CpG.29&CpG.31	0.0137902	0.284835	0.103955	0.0482443	0.0226697
CpG.25&CpG.27&CpG.30	0.0138205	0.330885	0.0765899	0.0529009	0.0111263
CpG.22&CpG.25&CpG.26&CpG.28&CpG.29&CpG.31	0.0139493	0.234222	0.0408411	0.0516531	0.0221408
CpG.24&CpG.26&CpG.27&CpG.28&CpG.29&CpG.31	0.0139503	0.26037	0.0847465	0.0509206	0.0222966
CpG.22&CpG.23&CpG.24&CpG.27&CpG.29&CpG.31	0.0140769	0.277742	0.0934644	0.0532256	0.0172556
CpG.22&CpG.24&CpG.25&CpG.27&CpG.28	0.0141326	0.265036	0.0912065	0.0455754	0.0150118
CpG.24&CpG.25&CpG.27&CpG.30&CpG.31	0.014203	0.282043	0.0868755	0.0505516	0.0121787
CpG.23&CpG.24&CpG.25&CpG.28&CpG.30&CpG.31	0.014222	0.259253	0.0692097	0.0530278	0.0203298
CpG.22&CpG.23&CpG.28&CpG.29	0.0142602	0.256066	0.0794606	0.0523918	0.0242441
CpG.23&CpG.25&CpG.26&CpG.27&CpG.29	0.0143085	0.319475	0.0714157	0.0657793	0.0184035
CpG.22&CpG.23&CpG.25&CpG.27&CpG.30	0.0143147	0.314627	0.0812632	0.0566089	0.0163585
CpG.22&CpG.23&CpG.24&CpG.25&CpG.26&CpG.27&CpG.29	0.014434	0.290503	0.0765967	0.0616372	0.0172511
CpG.24&CpG.25&CpG.26&CpG.28&CpG.30&CpG.31	0.0144551	0.244661	0.0468148	0.0538511	0.0217466
CpG.22&CpG.23&CpG.24&CpG.26&CpG.27&CpG.28&CpG.29&CpG.30	0.0145344	0.28103	0.0789926	0.0566242	0.0206417
CpG.25&CpG.28&CpG.29&CpG.30&CpG.31	0.0145926	0.24198	0.0478634	0.0476916	0.0169853
CpG.22&CpG.27&CpG.28&CpG.29	0.0146205	0.268209	0.102912	0.0421474	0.0149064
CpG.22&CpG.23&CpG.24&CpG.27&CpG.28&CpG.31	0.0146441	0.268403	0.099412	0.0471652	0.0202002
CpG.23&CpG.24&CpG.25&CpG.27&CpG.29&CpG.30&CpG.31	0.0146602	0.290007	0.0801061	0.0563846	0.0152518
CpG.23&CpG.26&CpG.27&CpG.30&CpG.31	0.0146643	0.312054	0.0868837	0.0599794	0.0232692
CpG.22&CpG.25&CpG.27&CpG.28&CpG.29&CpG.30&CpG.31	0.0148025	0.262707	0.0798996	0.0459746	0.0142021
CpG.23&CpG.24&CpG.25&CpG.26&CpG.28	0.014828	0.269687	0.0669879	0.0623468	0.0243188
CpG.22&CpG.24&CpG.26&CpG.27&CpG.31	0.0148347	0.265798	0.0918057	0.0526999	0.0207984
CpG.22&CpG.24&CpG.25&CpG.26&CpG.31	0.0148348	0.237429	0.0402768	0.0568112	0.0197035
CpG.23&CpG.25&CpG.26&CpG.28&CpG.30&CpG.31	0.0148973	0.268716	0.0675496	0.0574808	0.0244944
CpG.22&CpG.23&CpG.24&CpG.25&CpG.26&CpG.29&CpG.30&CpG.31	0.014907	0.26306	0.0567619	0.0604764	0.0171308
CpG.23&CpG.25&CpG.28&CpG.29&CpG.30	0.0149192	0.277573	0.0646109	0.0569812	0.0204474
CpG.22&CpG.23&CpG.27&CpG.29&CpG.30	0.0149286	0.309278	0.085174	0.0566239	0.0163633
CpG.23&CpG.24&CpG.26&CpG.27&CpG.28&CpG.29	0.0149626	0.290032	0.0871257	0.0586619	0.0235628
CpG.23&CpG.25&CpG.26&CpG.27&CpG.29&CpG.30	0.0149797	0.315812	0.0645031	0.0644529	0.0167782
CpG.23&CpG.25&CpG.27&CpG.28&CpG.31	0.0150336	0.290184	0.102385	0.0482293	0.0226594
CpG.22&CpG.23&CpG.24&CpG.25&CpG.28&CpG.31	0.0150476	0.244762	0.0687007	0.0505913	0.0205158
CpG.24&CpG.28&CpG.29&CpG.30&CpG.31	0.015186	0.231768	0.0438981	0.0474203	0.0167341
CpG.23&CpG.24&CpG.25&CpG.26&CpG.28&CpG.29&CpG.30&CpG.31	0.0151931	0.260976	0.0592191	0.0581302	0.0207399
CpG.23&CpG.24&CpG.27&CpG.30&CpG.31	0.0152029	0.300698	0.0950583	0.0546359	0.0183179
CpG.23&CpG.25&CpG.27&CpG.28&CpG.29&CpG.30&CpG.31	0.0152859	0.285475	0.0850992	0.0513945	0.0192939
CpG.22&CpG.23&CpG.26&CpG.28&CpG.29&CpG.30&CpG.31	0.0153457	0.256586	0.0651389	0.0554516	0.0230052
CpG.22&CpG.26&CpG.28&CpG.30&CpG.31	0.01541	0.235253	0.0507244	0.0492453	0.0239499
CpG.22&CpG.24&CpG.27&CpG.28&CpG.29&CpG.30	0.0156199	0.265989	0.0829658	0.0476288	0.0143411
CpG.23&CpG.24&CpG.28&CpG.30	0.0156323	0.271725	0.0785212	0.0556888	0.0234013
CpG.23&CpG.24&CpG.25&CpG.27&CpG.28&CpG.30&CpG.31	0.0156406	0.282003	0.0872612	0.05119	0.019185
CpG.22&CpG.23&CpG.24&CpG.26&CpG.30&CpG.31	0.0156815	0.262986	0.0666266	0.060383	0.0202684
CpG.25&CpG.27&CpG.28&CpG.29&CpG.30&CpG.31	0.0157559	0.2714	0.0838214	0.0464368	0.0154999
CpG.22&CpG.23&CpG.31	0.0158827	0.257481	0.0978252	0.0530115	0.0247292
CpG.25&CpG.30&CpG.31	0.0159863	0.255372	0.0558951	0.0510776	0.0142635
CpG.22&CpG.24&CpG.27&CpG.29&CpG.30&CpG.31	0.0160171	0.26567	0.0833012	0.049339	0.0113138
CpG.22&CpG.23&CpG.24&CpG.26&CpG.28	0.0161259	0.256466	0.0716309	0.0588432	0.025827
CpG.22&CpG.24&CpG.25&CpG.27&CpG.29&CpG.30&CpG.31	0.0161506	0.267239	0.0761566	0.0509647	0.0111879
CpG.23&CpG.24&CpG.28&CpG.29&CpG.30&CpG.31	0.0161611	0.254795	0.0687242	0.0530403	0.0203355
CpG.23&CpG.24&CpG.25&CpG.26&CpG.27&CpG.28&CpG.29&CpG.30&CpG.31	0.0162501	0.278478	0.0763262	0.0561338	0.0203039
CpG.22&CpG.24&CpG.25&CpG.26&CpG.27&CpG.30	0.0162564	0.285198	0.0736561	0.0578911	0.0163394
CpG.24&CpG.26&CpG.29&CpG.30	0.0162975	0.263846	0.0323169	0.0660143	0.0134322
CpG.22&CpG.24&CpG.25&CpG.28	0.0163056	0.22667	0.0357544	0.0469286	0.0169784
CpG.26&CpG.27&CpG.28&CpG.30	0.0164412	0.298063	0.0923887	0.0521238	0.0264287
CpG.22&CpG.24&CpG.25&CpG.26&CpG.29&CpG.30&CpG.31	0.016529	0.247793	0.0397932	0.0575244	0.0161567
CpG.24&CpG.26&CpG.27&CpG.29&CpG.30&CpG.31	0.0165338	0.277641	0.0788377	0.0564855	0.0181429
CpG.23&CpG.24&CpG.25&CpG.26&CpG.28&CpG.30&CpG.31	0.0167257	0.262557	0.0637813	0.0577496	0.0223715
CpG.22&CpG.25&CpG.27&CpG.28&CpG.30	0.0167765	0.279416	0.0890771	0.0452671	0.0146698
CpG.24&CpG.25&CpG.26&CpG.27&CpG.28	0.0167816	0.279402	0.0859868	0.0541512	0.0232846
CpG.24&CpG.25&CpG.26&CpG.27&CpG.30	0.0167898	0.300127	0.071484	0.0608291	0.0164007
CpG.28&CpG.30&CpG.31	0.0167965	0.227778	0.0603873	0.0389816	0.0171029
CpG.23&CpG.25&CpG.26&CpG.27&CpG.30	0.0168369	0.328993	0.0624326	0.0651847	0.0186513
CpG.23&CpG.24&CpG.25&CpG.28&CpG.29&CpG.30&CpG.31	0.0168533	0.257918	0.0632782	0.0541373	0.0187892
CpG.26&CpG.28&CpG.29&CpG.31	0.0168555	0.229531	0.0443135	0.0514996	0.0276729
CpG.24&CpG.25&CpG.28&CpG.30	0.0168661	0.248407	0.0472656	0.0505834	0.0174748
CpG.24&CpG.25&CpG.26&CpG.27&CpG.28&CpG.30	0.0169336	0.282418	0.077263	0.0547628	0.0208802
CpG.22&CpG.24&CpG.25&CpG.26&CpG.27&CpG.29&CpG.30&CpG.31	0.0169404	0.269132	0.0707102	0.0553542	0.0161687
CpG.23&CpG.24&CpG.26&CpG.27&CpG.28&CpG.29&CpG.31	0.0169598	0.276022	0.0877479	0.0552377	0.0233398
CpG.26&CpG.28&CpG.30&CpG.31	0.017164	0.241428	0.0563596	0.0507563	0.0273784
CpG.22&CpG.24&CpG.25&CpG.26&CpG.27&CpG.28&CpG.30	0.0171733	0.272151	0.0755807	0.0531112	0.0195554
CpG.22&CpG.25&CpG.26&CpG.27&CpG.29&CpG.30&CpG.31	0.0171829	0.275351	0.0739747	0.0547816	0.0173763
CpG.22&CpG.23&CpG.26&CpG.29&CpG.31	0.0172883	0.260946	0.0702794	0.0611818	0.022602
CpG.23&CpG.25&CpG.27&CpG.28&CpG.30	0.0173286	0.311292	0.0867597	0.052855	0.0215382
CpG.22&CpG.24&CpG.25&CpG.26&CpG.28&CpG.29&CpG.30&CpG.31	0.0173535	0.241054	0.0414814	0.0533877	0.0189905
CpG.23&CpG.24&CpG.26&CpG.31	0.0176295	0.267467	0.077835	0.065319	0.0234862
CpG.23&CpG.24&CpG.25&CpG.26&CpG.27&CpG.28&CpG.30	0.0176424	0.294919	0.0779016	0.0585311	0.0215109
CpG.23&CpG.24&CpG.25&CpG.26&CpG.27&CpG.29&CpG.31	0.0176466	0.287848	0.0800743	0.0604217	0.0189798
CpG.22&CpG.23&CpG.24&CpG.25&CpG.27&CpG.29&CpG.30&CpG.31	0.0177926	0.280076	0.0793058	0.0547367	0.0148698
CpG.22&CpG.25&CpG.27&CpG.29&CpG.30&CpG.31	0.0179985	0.27418	0.0809641	0.0495651	0.011565
CpG.23&CpG.27&CpG.28&CpG.29&CpG.30&CpG.31	0.0180505	0.286945	0.0931241	0.0498404	0.0206499
CpG.26&CpG.29&CpG.31	0.0181032	0.241417	0.0458031	0.0605223	0.0256948
CpG.24&CpG.25	0.0181271	0.251127	0.0361037	0.0600408	0.000959391
CpG.23&CpG.25&CpG.26&CpG.28&CpG.29&CpG.30	0.0185073	0.278374	0.0578231	0.061831	0.0218083
CpG.22&CpG.23&CpG.27&CpG.29&CpG.30&CpG.31	0.0185103	0.289725	0.0899863	0.0529687	0.0171571
CpG.22&CpG.23&CpG.24&CpG.25	0.0185271	0.270684	0.0719577	0.0611059	0.0155473
CpG.23&CpG.25&CpG.26&CpG.27&CpG.28	0.0186976	0.308268	0.0876198	0.0585068	0.0263397
CpG.22&CpG.24&CpG.25&CpG.28&CpG.29&CpG.31	0.0187482	0.224758	0.0333404	0.0472002	0.0155327
CpG.24&CpG.25&CpG.26&CpG.27&CpG.29&CpG.30	0.0188263	0.291757	0.0671437	0.0608232	0.0146692
CpG.22&CpG.23&CpG.24&CpG.25&CpG.27&CpG.30&CpG.31	0.0188628	0.284385	0.0846422	0.0538714	0.0158422
CpG.22&CpG.24&CpG.25&CpG.26&CpG.27&CpG.29	0.0189182	0.277266	0.0746225	0.0583866	0.0163819
CpG.22&CpG.23&CpG.25&CpG.28&CpG.31	0.0189236	0.248595	0.0760892	0.048837	0.0224286
CpG.23&CpG.24&CpG.25&CpG.30	0.0189579	0.29242	0.0598528	0.0647607	0.0109839
CpG.23&CpG.25&CpG.27&CpG.30	0.0192576	0.340646	0.0655116	0.0599608	0.0167899
CpG.22&CpG.23&CpG.25&CpG.26&CpG.29&CpG.30&CpG.31	0.0192694	0.268412	0.0590895	0.0606355	0.018497
CpG.22&CpG.25&CpG.26&CpG.27&CpG.28	0.0193649	0.276393	0.088565	0.050919	0.0235011
CpG.22&CpG.31	0.0194958	0.201257	0.0131457	0.038947	0.00601648
CpG.22&CpG.25&CpG.26&CpG.30	0.0195457	0.266772	0.0384969	0.0619554	0.0178171
CpG.25&CpG.27&CpG.28&CpG.29&CpG.30	0.0195923	0.287288	0.0830024	0.0487856	0.0160913
CpG.22&CpG.23&CpG.24&CpG.26&CpG.27&CpG.29&CpG.30&CpG.31	0.0196254	0.280791	0.0792964	0.0579068	0.0185704
CpG.22&CpG.23&CpG.24&CpG.25&CpG.26&CpG.28&CpG.29	0.0198803	0.258414	0.0590875	0.0593899	0.0211083
CpG.24&CpG.25&CpG.27&CpG.28&CpG.30	0.0199274	0.282425	0.0863827	0.0484993	0.0158349
CpG.22&CpG.26&CpG.27&CpG.28&CpG.31	0.0200177	0.259454	0.0962664	0.0457137	0.0236695
CpG.22&CpG.24&CpG.28&CpG.29&CpG.31	0.020039	0.214379	0.0241136	0.0444964	0.0157083
CpG.22&CpG.24&CpG.25&CpG.27&CpG.29	0.0201099	0.276243	0.0833835	0.0528479	0.0102653
CpG.25&CpG.26&CpG.27&CpG.29&CpG.30	0.0201593	0.304989	0.0657437	0.0611154	0.0163812
CpG.23&CpG.24&CpG.26&CpG.27&CpG.28&CpG.30	0.0203378	0.297963	0.0848797	0.0581664	0.0235403
CpG.22&CpG.24&CpG.26&CpG.27&CpG.28&CpG.29	0.0204028	0.263469	0.0820419	0.0523387	0.0213067
CpG.23&CpG.26&CpG.27&CpG.28&CpG.30	0.0204268	0.312436	0.0862246	0.0579272	0.0263107
CpG.22&CpG.23&CpG.24&CpG.28&CpG.29&CpG.30	0.0204298	0.257893	0.0656763	0.0544584	0.0190566
CpG.26&CpG.29&CpG.30&CpG.31	0.0204862	0.255437	0.046743	0.0598469	0.0210232
CpG.22&CpG.24&CpG.28&CpG.29	0.0205373	0.219983	0.0237886	0.0469473	0.0169986
CpG.22&CpG.24&CpG.26&CpG.27&CpG.29&CpG.30&CpG.31	0.0205654	0.268057	0.0763051	0.0545877	0.0173065
CpG.26&CpG.30&CpG.31	0.0206313	0.25728	0.05707	0.0595312	0.0257364
CpG.22&CpG.23&CpG.25&CpG.28&CpG.29&CpG.31	0.0208081	0.248814	0.0680583	0.0508299	0.0206461
CpG.25&CpG.26&CpG.27&CpG.28&CpG.30&CpG.31	0.020927	0.276812	0.0832023	0.0506512	0.0221817
CpG.22&CpG.24	0.0211063	0.218075	0.0106387	0.0512818	0.0114276
CpG.22&CpG.24&CpG.25&CpG.28&CpG.31	0.0212958	0.219728	0.0346369	0.0444814	0.0156889
CpG.24&CpG.26&CpG.28&CpG.29&CpG.30	0.0212993	0.249852	0.0419822	0.0576978	0.0219351
CpG.22&CpG.25&CpG.26&CpG.28&CpG.30	0.0215221	0.252192	0.0466297	0.0544506	0.0227968
CpG.23&CpG.25&CpG.26&CpG.27&CpG.28&CpG.29	0.021545	0.298541	0.0819111	0.058888	0.0235774
CpG.23&CpG.26&CpG.27&CpG.28&CpG.29&CpG.30&CpG.31	0.0220203	0.286293	0.0850278	0.0550175	0.0233017
CpG.24&CpG.26&CpG.29&CpG.31	0.0221644	0.237462	0.0382253	0.0602323	0.0209878
CpG.24&CpG.27&CpG.29&CpG.31	0.0225138	0.271492	0.100845	0.048753	0.0132794
CpG.22&CpG.24&CpG.27&CpG.28&CpG.31	0.0226119	0.248097	0.096235	0.0403701	0.0127969
CpG.22&CpG.24&CpG.25&CpG.28&CpG.30	0.0226232	0.240836	0.0442958	0.049107	0.0154896
CpG.22&CpG.24&CpG.25&CpG.27&CpG.28&CpG.29&CpG.31	0.0226949	0.252436	0.0793009	0.0461948	0.0144266
CpG.25&CpG.26&CpG.29&CpG.31	0.022839	0.250226	0.0413409	0.0605715	0.02098
CpG.24&CpG.27&CpG.28&CpG.29&CpG.31	0.0228982	0.255969	0.0939795	0.0438887	0.0158292
CpG.23&CpG.25&CpG.26&CpG.27&CpG.28&CpG.30	0.0229659	0.306473	0.0784928	0.0583925	0.0235606
CpG.23&CpG.24&CpG.25&CpG.27&CpG.28&CpG.31	0.0229786	0.27942	0.0952963	0.0500849	0.0207706
CpG.23&CpG.24&CpG.27&CpG.29&CpG.30&CpG.31	0.0231742	0.292233	0.0875145	0.0556622	0.0165758
CpG.23&CpG.25&CpG.26&CpG.28&CpG.29&CpG.31	0.0232107	0.260785	0.0662761	0.0579764	0.0245327
CpG.22&CpG.24&CpG.26&CpG.27&CpG.30	0.0232975	0.286906	0.082217	0.0573255	0.0182022
CpG.22&CpG.27&CpG.28&CpG.29&CpG.30&CpG.31	0.0233206	0.260383	0.0872659	0.0435172	0.0138316
CpG.22&CpG.23&CpG.24&CpG.28&CpG.29	0.0234951	0.249972	0.0701509	0.0537859	0.0212262
CpG.22&CpG.24&CpG.25&CpG.26&CpG.28&CpG.30	0.0235814	0.24776	0.0430968	0.0552692	0.0204885
CpG.22&CpG.28&CpG.29&CpG.30&CpG.31	0.0236085	0.228759	0.0449303	0.044188	0.0153547
CpG.27&CpG.28&CpG.29&CpG.30&CpG.31	0.0236721	0.270349	0.093671	0.0435803	0.0154632
CpG.23&CpG.25&CpG.26&CpG.27&CpG.29&CpG.30&CpG.31	0.0238216	0.298119	0.0752229	0.0602015	0.019003
CpG.24&CpG.25&CpG.26&CpG.27&CpG.28&CpG.29&CpG.31	0.0240829	0.262697	0.0776071	0.0523204	0.0206881
CpG.24&CpG.26&CpG.27&CpG.28&CpG.29&CpG.30&CpG.31	0.0241727	0.265674	0.0786251	0.0519063	0.0205203
CpG.22&CpG.26&CpG.27&CpG.28&CpG.29&CpG.30&CpG.31	0.0242554	0.263525	0.0800951	0.0495976	0.0204507
CpG.22&CpG.24&CpG.26&CpG.27&CpG.29&CpG.31	0.0243352	0.26315	0.0823693	0.0540489	0.0188939
CpG.22&CpG.23&CpG.25&CpG.29&CpG.30&CpG.31	0.0244666	0.266084	0.0643768	0.0563948	0.0161089
CpG.22&CpG.24&CpG.27&CpG.29&CpG.31	0.0245191	0.259304	0.0914875	0.0476426	0.0117652
CpG.24&CpG.25&CpG.26&CpG.28&CpG.29&CpG.31	0.0246494	0.23673	0.0395383	0.0543467	0.0218886
CpG.22&CpG.23&CpG.24&CpG.25&CpG.27&CpG.28&CpG.30	0.0246496	0.284658	0.0842966	0.0524055	0.0182103
CpG.24&CpG.25&CpG.27&CpG.28&CpG.29&CpG.30&CpG.31	0.0248042	0.264857	0.078452	0.0482833	0.0149691
CpG.22&CpG.23&CpG.25&CpG.27&CpG.28&CpG.29&CpG.30	0.0248646	0.288131	0.0819252	0.05261	0.0183092
CpG.22&CpG.25&CpG.28&CpG.31	0.0252024	0.218261	0.0398154	0.0407612	0.0153597
CpG.22&CpG.24&CpG.26&CpG.29&CpG.30	0.0252064	0.253187	0.0367604	0.0614517	0.0154727
CpG.30&CpG.31	0.0252445	0.24473	0.0746258	0.0462567	0.016354
CpG.22&CpG.27&CpG.28&CpG.30&CpG.31	0.0253313	0.262478	0.0973974	0.0400618	0.0122309
CpG.22&CpG.24&CpG.28&CpG.30	0.0254034	0.231881	0.0456238	0.046204	0.0162394
CpG.25&CpG.28&CpG.29&CpG.30	0.025515	0.254484	0.0448567	0.0509413	0.0177274
CpG.23&CpG.24&CpG.25&CpG.26&CpG.28&CpG.30	0.0257772	0.274322	0.0609821	0.0615924	0.0218297
CpG.24&CpG.25&CpG.26&CpG.27&CpG.28&CpG.29&CpG.30&CpG.31	0.0259393	0.267047	0.0728962	0.0530079	0.019252
CpG.24&CpG.27&CpG.28&CpG.31	0.0259426	0.257484	0.108448	0.0396623	0.0146631
CpG.23&CpG.24&CpG.25&CpG.28&CpG.29	0.0260961	0.263193	0.0670238	0.0572895	0.0204748
CpG.25&CpG.26&CpG.27&CpG.29&CpG.30&CpG.31	0.0262586	0.286151	0.074746	0.0567116	0.0181943
CpG.23&CpG.25&CpG.27&CpG.28	0.0262707	0.31474	0.0997851	0.0516135	0.0246627
CpG.22&CpG.24&CpG.25&CpG.28&CpG.29	0.0264134	0.231318	0.0326617	0.0497017	0.0159577
CpG.22&CpG.24&CpG.27&CpG.29	0.0265673	0.27614	0.0962826	0.0508801	0.0107092
CpG.24&CpG.29&CpG.30	0.026693	0.257668	0.036573	0.0593257	0.00148692
CpG.22&CpG.25&CpG.27&CpG.28&CpG.29&CpG.31	0.0267446	0.256909	0.085897	0.0440002	0.0144671
CpG.22&CpG.29&CpG.30&CpG.31	0.0268283	0.23748	0.0467393	0.0491272	0.0123175
CpG.22&CpG.23&CpG.25&CpG.26&CpG.27&CpG.28&CpG.29&CpG.30&CpG.31	0.026936	0.276807	0.0777801	0.0543381	0.0206935
CpG.22&CpG.23&CpG.24&CpG.25&CpG.28&CpG.30&CpG.31	0.0270414	0.252296	0.0658063	0.0516241	0.0189265
CpG.22&CpG.24&CpG.25&CpG.27&CpG.28&CpG.30&CpG.31	0.0271524	0.259235	0.0810684	0.0457701	0.0139614
CpG.24&CpG.28&CpG.29&CpG.31	0.0272922	0.215335	0.0277342	0.0448201	0.0181191
CpG.22&CpG.24&CpG.25&CpG.26&CpG.27&CpG.28&CpG.29	0.0272997	0.265353	0.0750593	0.0535359	0.0197065
CpG.24&CpG.26&CpG.28&CpG.29&CpG.31	0.0274498	0.228744	0.0384169	0.0530721	0.024222
CpG.24&CpG.27&CpG.29&CpG.30&CpG.31	0.0275148	0.276694	0.088105	0.0505665	0.0121943
CpG.22&CpG.23&CpG.24&CpG.26&CpG.28&CpG.29&CpG.30&CpG.31	0.0276727	0.252713	0.061294	0.0559404	0.0213435
CpG.23&CpG.24&CpG.26&CpG.30&CpG.31	0.0277187	0.273473	0.068732	0.0638193	0.0206142
CpG.23&CpG.24&CpG.25&CpG.28	0.0278204	0.266514	0.0769159	0.0564134	0.0235338
CpG.22&CpG.23&CpG.24&CpG.25&CpG.27&CpG.29&CpG.30	0.0280354	0.292663	0.0765426	0.0576001	0.0134699
CpG.22&CpG.24&CpG.26&CpG.27&CpG.28&CpG.30	0.0280564	0.2714	0.0827659	0.0518432	0.0211043
CpG.24&CpG.25&CpG.26&CpG.28&CpG.31	0.0281509	0.234094	0.0436118	0.0530572	0.0242161
CpG.22&CpG.23&CpG.25&CpG.26&CpG.27&CpG.28&CpG.29	0.0281579	0.285971	0.0818364	0.0566471	0.0223248
CpG.23&CpG.26&CpG.27&CpG.29&CpG.30&CpG.31	0.0281643	0.301696	0.0817477	0.0601152	0.0208153
CpG.22&CpG.23&CpG.24&CpG.25&CpG.26&CpG.27&CpG.31	0.0281799	0.282225	0.0844445	0.0579085	0.0200565
CpG.24&CpG.25&CpG.26&CpG.30&CpG.31	0.0281976	0.254819	0.0443364	0.0597351	0.0182069
CpG.22&CpG.24&CpG.26&CpG.28&CpG.29&CpG.30&CpG.31	0.0283435	0.235967	0.0420244	0.0523404	0.020261
CpG.22&CpG.23&CpG.27&CpG.29&CpG.31	0.0283682	0.288171	0.100518	0.0519983	0.0189973
CpG.22&CpG.25&CpG.26&CpG.29&CpG.31	0.02844	0.242292	0.0399576	0.0570975	0.0197602
CpG.22&CpG.24&CpG.29&CpG.31	0.0284448	0.219505	0.0244968	0.0495126	0.0126984
CpG.22&CpG.24&CpG.27&CpG.28&CpG.29&CpG.31	0.0288149	0.248399	0.0860784	0.0437741	0.0141609
CpG.22&CpG.24&CpG.25&CpG.26&CpG.28&CpG.29	0.0289389	0.239828	0.0358884	0.0557647	0.0205982
CpG.22&CpG.25&CpG.26&CpG.30&CpG.31	0.0290633	0.25181	0.0472315	0.0565028	0.0196656
CpG.22&CpG.26&CpG.27&CpG.28&CpG.29&CpG.31	0.0293608	0.257863	0.0861914	0.0482271	0.0220476
CpG.23&CpG.24&CpG.25&CpG.26&CpG.28&CpG.29	0.0293618	0.266391	0.0604575	0.062088	0.0217606
CpG.23&CpG.25&CpG.26&CpG.27&CpG.28&CpG.31	0.0294038	0.288883	0.0916314	0.0545378	0.0254861
CpG.22&CpG.23&CpG.24&CpG.25&CpG.26&CpG.30	0.029817	0.277102	0.0568197	0.0647207	0.0160079
CpG.22&CpG.23&CpG.24&CpG.25&CpG.30	0.0298738	0.276047	0.0634605	0.0604488	0.0135442
CpG.23&CpG.25&CpG.26&CpG.28&CpG.31	0.0299574	0.26296	0.073859	0.0574128	0.0273849
CpG.22&CpG.23&CpG.26&CpG.28&CpG.31	0.0299639	0.249739	0.0766578	0.0539093	0.0279705
CpG.22&CpG.24&CpG.25&CpG.29&CpG.31	0.0299755	0.230935	0.0332162	0.0517539	0.0120853
CpG.23&CpG.24&CpG.28&CpG.30&CpG.31	0.0300803	0.255772	0.0767894	0.0514896	0.0223357
CpG.22&CpG.24&CpG.25&CpG.26&CpG.27&CpG.28&CpG.29&CpG.30	0.0300959	0.269371	0.0704147	0.0540715	0.0183075
CpG.22&CpG.23&CpG.24	0.0301634	0.268693	0.0879948	0.0612348	0.0190388
CpG.22&CpG.24&CpG.25&CpG.30	0.0302965	0.252576	0.0411974	0.0552759	0.00813636
CpG.24&CpG.25&CpG.28&CpG.29&CpG.31	0.0310008	0.2276	0.0364545	0.0479999	0.0172274
CpG.22&CpG.24&CpG.25&CpG.29&CpG.30&CpG.31	0.0310112	0.242029	0.0402628	0.0527651	0.0110896
CpG.23&CpG.25&CpG.26&CpG.27&CpG.28&CpG.30&CpG.31	0.0310448	0.290114	0.083711	0.0550068	0.0232986
CpG.22&CpG.25&CpG.26&CpG.27&CpG.28&CpG.29&CpG.31	0.0310853	0.260548	0.0790016	0.0500117	0.020673
CpG.23&CpG.24&CpG.25&CpG.26&CpG.27&CpG.30	0.0312399	0.31176	0.0700001	0.0642143	0.0168507
CpG.22&CpG.23&CpG.25&CpG.26&CpG.27&CpG.30	0.0313336	0.309253	0.0738667	0.0615208	0.0189431
CpG.22&CpG.23&CpG.25&CpG.26&CpG.27&CpG.28&CpG.30	0.0315522	0.29277	0.0803035	0.0562223	0.022261
CpG.22&CpG.23&CpG.25&CpG.28&CpG.29&CpG.30&CpG.31	0.0315887	0.255769	0.0647962	0.0518286	0.0190315
CpG.22&CpG.23&CpG.24&CpG.26&CpG.27&CpG.28&CpG.30&CpG.31	0.0316036	0.273787	0.0847043	0.0533615	0.0219122
CpG.25&CpG.26&CpG.27&CpG.28&CpG.31	0.0316468	0.272674	0.0923303	0.0492173	0.024487
CpG.23&CpG.28&CpG.29&CpG.30	0.031903	0.277802	0.0746039	0.0560467	0.023487
CpG.23&CpG.25&CpG.26&CpG.31	0.0320185	0.280231	0.0726969	0.0656582	0.023381
CpG.22&CpG.24&CpG.25&CpG.27&CpG.30	0.0322923	0.285761	0.0823355	0.0522533	0.00976379
CpG.24&CpG.26&CpG.28&CpG.30	0.0324699	0.249837	0.0484769	0.0569237	0.0252494
CpG.22&CpG.23&CpG.25&CpG.26&CpG.27&CpG.28&CpG.30&CpG.31	0.0327557	0.280169	0.0824482	0.0535311	0.0219704
CpG.22&CpG.26&CpG.27&CpG.28&CpG.29&CpG.30	0.0328508	0.275452	0.0806431	0.0520817	0.0212141
CpG.24&CpG.25&CpG.27&CpG.28&CpG.30&CpG.31	0.0330027	0.267348	0.085636	0.0461982	0.0152436
CpG.22&CpG.23&CpG.24&CpG.26&CpG.27&CpG.31	0.0332948	0.283153	0.0924652	0.05744	0.0219288
CpG.22&CpG.24&CpG.26&CpG.27&CpG.28&CpG.30&CpG.31	0.0335039	0.260052	0.0813019	0.0493931	0.0203268
CpG.23&CpG.24&CpG.25&CpG.27&CpG.28&CpG.30	0.033754	0.297009	0.0851217	0.0539395	0.0194466
CpG.22&CpG.25&CpG.26&CpG.27&CpG.29&CpG.31	0.0337876	0.27166	0.0803259	0.054275	0.0189781
CpG.22&CpG.24&CpG.26&CpG.28&CpG.29&CpG.30	0.0338588	0.243302	0.0408339	0.0552817	0.0204925
CpG.22&CpG.25&CpG.26&CpG.27&CpG.29&CpG.30	0.0338836	0.289249	0.0703147	0.0581297	0.0163756
CpG.23&CpG.24&CpG.25&CpG.26&CpG.29&CpG.30	0.0339111	0.283661	0.0493859	0.0676529	0.0125061
CpG.22&CpG.23&CpG.24&CpG.25&CpG.31	0.0342527	0.254939	0.0715742	0.0558232	0.0179114
CpG.22&CpG.23&CpG.24&CpG.30&CpG.31	0.0343551	0.259108	0.0737296	0.0552436	0.0177596
CpG.23&CpG.24&CpG.25&CpG.26&CpG.27&CpG.28&CpG.31	0.0344028	0.279843	0.0870004	0.055227	0.0233369
CpG.22&CpG.24&CpG.26&CpG.31	0.0345556	0.227623	0.0390106	0.0558342	0.0226114
CpG.22&CpG.24&CpG.26&CpG.28&CpG.31	0.0348821	0.220873	0.0370023	0.0495536	0.0240973
CpG.22&CpG.23&CpG.24&CpG.25&CpG.26&CpG.27&CpG.28&CpG.29&CpG.30	0.0349588	0.280544	0.0739052	0.0570792	0.0193567
CpG.22&CpG.23&CpG.24&CpG.27&CpG.28&CpG.30&CpG.31	0.035153	0.272559	0.0914142	0.0486874	0.0188748
CpG.22&CpG.23&CpG.24&CpG.25&CpG.26&CpG.27&CpG.28&CpG.29&CpG.30&CpG.31	0.0353266	0.271686	0.0750985	0.0548405	0.0195746
CpG.23&CpG.24&CpG.25&CpG.26&CpG.27&CpG.30&CpG.31	0.035343	0.294646	0.0783172	0.059997	0.0190033
CpG.22&CpG.24&CpG.26&CpG.27&CpG.30&CpG.31	0.0353983	0.271082	0.083127	0.0535534	0.0187198
CpG.26&CpG.28&CpG.29&CpG.30&CpG.31	0.0354999	0.243124	0.048956	0.0527638	0.0241316
CpG.22&CpG.23&CpG.27&CpG.28&CpG.31	0.0357374	0.276964	0.108645	0.0447258	0.0215737
CpG.22&CpG.23&CpG.24&CpG.25&CpG.28&CpG.29	0.0357773	0.25442	0.0636835	0.0549415	0.0191951
CpG.22&CpG.23&CpG.25&CpG.26&CpG.28&CpG.29&CpG.30&CpG.31	0.0358951	0.259095	0.0607229	0.05611	0.02138
CpG.22&CpG.24&CpG.29&CpG.30	0.0359945	0.245889	0.0380355	0.0552946	0.0081531
CpG.22&CpG.23&CpG.25&CpG.27&CpG.28&CpG.30&CpG.31	0.036156	0.279853	0.089049	0.0488813	0.0190092
CpG.24&CpG.25&CpG.27&CpG.29&CpG.30&CpG.31	0.0362773	0.276687	0.0788035	0.0522586	0.0116679
CpG.22&CpG.23&CpG.24&CpG.25&CpG.27&CpG.28&CpG.30&CpG.31	0.0366331	0.273071	0.0846455	0.0501914	0.017985
CpG.22&CpG.25&CpG.28&CpG.29&CpG.31	0.0367693	0.224591	0.0372728	0.0447677	0.0160376
CpG.22&CpG.24&CpG.25&CpG.26&CpG.28&CpG.29&CpG.31	0.0368233	0.23299	0.0374249	0.0527545	0.0204207
CpG.22&CpG.23&CpG.26&CpG.28&CpG.29&CpG.31	0.0370919	0.249767	0.0685648	0.0550567	0.025175
CpG.22&CpG.23&CpG.25&CpG.26&CpG.29&CpG.31	0.0372493	0.263564	0.0631861	0.0611047	0.0202167
CpG.22&CpG.23&CpG.24&CpG.25&CpG.27&CpG.28&CpG.29&CpG.30	0.0375088	0.280315	0.0790046	0.0534541	0.0171184
CpG.24&CpG.25&CpG.26&CpG.27&CpG.28&CpG.30&CpG.31	0.0375147	0.269495	0.0783808	0.0518956	0.020515
CpG.22&CpG.25&CpG.26&CpG.28&CpG.29&CpG.30	0.0379254	0.251811	0.0417172	0.0555078	0.0205539
CpG.22&CpG.24&CpG.25&CpG.26&CpG.29&CpG.31	0.0381516	0.239509	0.0363831	0.057475	0.0176982
CpG.22&CpG.26&CpG.27&CpG.30&CpG.31	0.0382418	0.280179	0.0895377	0.0523916	0.0206861
CpG.22&CpG.23&CpG.25&CpG.27&CpG.28&CpG.30	0.0383129	0.294502	0.0878248	0.051246	0.0196633
CpG.23&CpG.24&CpG.25&CpG.28&CpG.29&CpG.30	0.0384489	0.268911	0.0615622	0.0573781	0.0183145
CpG.22&CpG.23&CpG.24&CpG.27&CpG.28&CpG.29&CpG.31	0.0386829	0.265761	0.0910192	0.0491122	0.0191461
CpG.24&CpG.25&CpG.29&CpG.30&CpG.31	0.0387717	0.248325	0.0415829	0.0546778	0.0112376
CpG.25&CpG.26&CpG.27&CpG.30&CpG.31	0.0388328	0.293399	0.0811767	0.0558951	0.0202186
CpG.24&CpG.25&CpG.26&CpG.27&CpG.28&CpG.29&CpG.30	0.0393829	0.277774	0.0715934	0.0556244	0.0191968
CpG.22&CpG.23&CpG.26&CpG.27&CpG.28&CpG.29&CpG.31	0.0397562	0.273872	0.0893583	0.052929	0.0236609
CpG.22&CpG.23&CpG.24&CpG.25&CpG.26&CpG.28&CpG.29&CpG.31	0.039999	0.250107	0.0595362	0.0563027	0.0214045
CpG.22&CpG.23&CpG.24&CpG.25&CpG.27&CpG.28&CpG.31	0.0406078	0.269582	0.0908039	0.0491015	0.0191385
CpG.22&CpG.24&CpG.26&CpG.27&CpG.28&CpG.31	0.0407576	0.253811	0.0872056	0.0479885	0.0218916
CpG.22&CpG.25&CpG.29&CpG.31	0.0408573	0.23227	0.0381997	0.0498518	0.0130621
CpG.22&CpG.23&CpG.25&CpG.27&CpG.29&CpG.30	0.0408772	0.303841	0.0773372	0.0573064	0.0147309
CpG.23&CpG.24&CpG.25&CpG.26&CpG.29&CpG.30&CpG.31	0.0414227	0.270562	0.056866	0.0629443	0.0168977
CpG.22&CpG.23&CpG.24&CpG.31	0.0416667	0.24951	0.0814492	0.0545993	0.0204395
CpG.28&CpG.30	0.0418503	0.245686	0.0732737	0.0411261	0.0236098
CpG.22&CpG.23&CpG.24&CpG.26&CpG.30	0.0421848	0.277191	0.0635258	0.0655211	0.0177626
CpG.22&CpG.23&CpG.24&CpG.25&CpG.28&CpG.29&CpG.30	0.0424217	0.260574	0.060372	0.0553528	0.0175564
CpG.24&CpG.25&CpG.28&CpG.29&CpG.30	0.0424786	0.248707	0.0409387	0.0526255	0.0158075
CpG.22&CpG.23&CpG.26&CpG.29&CpG.30&CpG.31	0.0426863	0.267038	0.0646067	0.0606216	0.0202624
CpG.23&CpG.24&CpG.25&CpG.26&CpG.30&CpG.31	0.0427571	0.274004	0.0614895	0.0633026	0.0184813
CpG.23&CpG.26&CpG.28&CpG.29&CpG.30	0.0429903	0.278718	0.0646413	0.0620534	0.0243748
CpG.22&CpG.27&CpG.28&CpG.31	0.0431829	0.253722	0.110169	0.0356221	0.00824938
CpG.22&CpG.26&CpG.27&CpG.28&CpG.30&CpG.31	0.043298	0.265794	0.0874929	0.0477315	0.02174
CpG.22&CpG.23&CpG.24&CpG.26&CpG.28&CpG.30&CpG.31	0.0435632	0.253113	0.0661938	0.0552471	0.0229561
CpG.23&CpG.24&CpG.27&CpG.28&CpG.29&CpG.30&CpG.31	0.0435746	0.278181	0.0881158	0.0512007	0.0191912
CpG.22&CpG.23&CpG.25&CpG.26&CpG.30&CpG.31	0.0441741	0.271496	0.0641093	0.0606091	0.0202623
CpG.22&CpG.24&CpG.27&CpG.30&CpG.31	0.0443888	0.268822	0.0927326	0.047048	0.0109835
CpG.22&CpG.23&CpG.25&CpG.26&CpG.27&CpG.29&CpG.30&CpG.31	0.0446324	0.287173	0.0762143	0.0580764	0.0185917
CpG.28&CpG.29&CpG.30&CpG.31	0.0462099	0.233311	0.0505324	0.0444347	0.0177186
CpG.22&CpG.23&CpG.24&CpG.27&CpG.30&CpG.31	0.0462478	0.285673	0.0926457	0.0527301	0.0170361
CpG.22&CpG.23&CpG.24&CpG.26&CpG.28&CpG.29	0.0466826	0.255373	0.0641245	0.0591683	0.0231141
CpG.22&CpG.23&CpG.24&CpG.27&CpG.28&CpG.29	0.0468589	0.27806	0.093116	0.0515154	0.0197832
CpG.23&CpG.24&CpG.25&CpG.26&CpG.27&CpG.28&CpG.29&CpG.31	0.0473033	0.276101	0.0812391	0.0559229	0.0216952
CpG.22&CpG.24&CpG.26&CpG.29&CpG.30&CpG.31	0.047324	0.242983	0.0413016	0.0569919	0.0176314
CpG.23&CpG.25&CpG.26&CpG.28&CpG.29&CpG.30&CpG.31	0.0474069	0.26603	0.0620724	0.0579541	0.0223952
CpG.23&CpG.24&CpG.27&CpG.28&CpG.30&CpG.31	0.0474071	0.282894	0.095555	0.0496018	0.0205058
CpG.23&CpG.24&CpG.25&CpG.26&CpG.27&CpG.28&CpG.30&CpG.31	0.0481559	0.28205	0.0807883	0.0555513	0.0216252
CpG.22&CpG.23&CpG.24&CpG.28&CpG.31	0.048719	0.238383	0.0747968	0.0485657	0.0222564
CpG.22&CpG.23&CpG.25&CpG.27&CpG.28&CpG.29&CpG.30&CpG.31	0.0495675	0.27611	0.0831204	0.0503703	0.0180961
CpG.22&CpG.23&CpG.24&CpG.26&CpG.31	0.0496136	0.256084	0.0720525	0.0608954	0.0226172
CpG.23&CpG.24&CpG.28&CpG.29&CpG.30	0.0505693	0.267361	0.0686977	0.0567098	0.0203943
CpG.22&CpG.23&CpG.24&CpG.25&CpG.26&CpG.31	0.0506668	0.259513	0.0649906	0.0608661	0.0202296
CpG.23&CpG.24&CpG.26&CpG.29&CpG.30&CpG.31	0.0509683	0.269546	0.062224	0.0633151	0.0184792
CpG.23&CpG.27&CpG.29&CpG.30&CpG.31	0.0512597	0.30556	0.0907823	0.0549222	0.0184212
CpG.22&CpG.24&CpG.25	0.0523365	0.237602	0.0346482	0.0544276	0.00974592
CpG.22&CpG.24&CpG.25&CpG.28&CpG.30&CpG.31	0.0524964	0.23269	0.0443599	0.0467046	0.0150522
CpG.22&CpG.23&CpG.24&CpG.25&CpG.27&CpG.28&CpG.29&CpG.30&CpG.31	0.0528708	0.270498	0.0795542	0.0513695	0.0171906
CpG.24&CpG.25&CpG.26&CpG.28&CpG.29&CpG.30	0.0529707	0.254319	0.0391121	0.0582013	0.019658
CpG.23&CpG.24&CpG.29&CpG.30&CpG.31	0.0531432	0.266979	0.0692125	0.0587621	0.0164735
CpG.24&CpG.25&CpG.26&CpG.28&CpG.30	0.0534681	0.255201	0.0436618	0.0576828	0.0219324
CpG.22&CpG.24&CpG.25&CpG.26&CpG.27&CpG.28	0.0537822	0.267927	0.0818842	0.0523262	0.0213008
CpG.23&CpG.24&CpG.27&CpG.28&CpG.29	0.0542672	0.291562	0.0973192	0.0531782	0.0216444
CpG.23&CpG.24&CpG.26&CpG.27&CpG.28&CpG.29&CpG.30&CpG.31	0.0546704	0.278706	0.0815928	0.0555606	0.0216278
CpG.23&CpG.24&CpG.26&CpG.27&CpG.29&CpG.30&CpG.31	0.0547569	0.290825	0.0799762	0.0600076	0.0190038
CpG.24&CpG.25&CpG.26&CpG.27&CpG.30&CpG.31	0.0549129	0.282099	0.0777039	0.056473	0.0181394
CpG.22&CpG.23&CpG.25&CpG.26&CpG.28&CpG.29&CpG.30	0.0549362	0.268685	0.0586802	0.0591696	0.0211167
CpG.22&CpG.25&CpG.27&CpG.30&CpG.31	0.0551506	0.279034	0.0895391	0.0473194	0.0113737
CpG.22&CpG.23&CpG.24&CpG.25&CpG.26&CpG.27&CpG.29&CpG.30&CpG.31	0.0552802	0.280332	0.0741877	0.0582193	0.0173963
CpG.22&CpG.23&CpG.25&CpG.29&CpG.31	0.0553716	0.259801	0.0698885	0.0561095	0.0179934
CpG.22&CpG.24&CpG.25&CpG.30&CpG.31	0.0565002	0.240453	0.0448079	0.0511593	0.0115924
CpG.23&CpG.24&CpG.26&CpG.28&CpG.29&CpG.30&CpG.31	0.0566675	0.258735	0.0635968	0.0577603	0.0223732
CpG.25&CpG.26&CpG.28&CpG.30	0.057314	0.262602	0.0466547	0.0572629	0.0253022
CpG.22&CpG.25&CpG.26&CpG.27&CpG.28&CpG.31	0.0573628	0.262321	0.0863892	0.0482146	0.0220391
CpG.24&CpG.25&CpG.26&CpG.29&CpG.30&CpG.31	0.0581726	0.254	0.0397064	0.0599115	0.0162905
CpG.22&CpG.25&CpG.26&CpG.27&CpG.30&CpG.31	0.0582242	0.279592	0.0800978	0.0537795	0.018812
CpG.22&CpG.23&CpG.24&CpG.25&CpG.30&CpG.31	0.0593579	0.262033	0.0663338	0.0561562	0.0160412
CpG.22&CpG.24&CpG.27&CpG.28&CpG.29&CpG.30&CpG.31	0.0594199	0.255413	0.0807401	0.0457808	0.0139748
CpG.22&CpG.23&CpG.25&CpG.27&CpG.29&CpG.30&CpG.31	0.0594728	0.287858	0.0822942	0.0540759	0.0159339
CpG.23&CpG.24&CpG.25&CpG.27&CpG.28&CpG.29	0.060035	0.289078	0.0872574	0.0544351	0.0196026
CpG.22&CpG.24&CpG.29&CpG.30&CpG.31	0.0604093	0.235104	0.0408248	0.0511742	0.0116079
CpG.23&CpG.24&CpG.28&CpG.31	0.0606997	0.24534	0.084479	0.0499068	0.0254651
CpG.22&CpG.23&CpG.28&CpG.29&CpG.31	0.0609279	0.243245	0.0745477	0.048852	0.0224385
CpG.22&CpG.23&CpG.24&CpG.25&CpG.26&CpG.27&CpG.28&CpG.29&CpG.31	0.0611103	0.268818	0.0790709	0.0545094	0.0207323
CpG.24&CpG.26&CpG.27&CpG.28&CpG.29&CpG.30	0.061482	0.27796	0.0784248	0.0547753	0.0208845
CpG.22&CpG.24&CpG.25&CpG.26&CpG.28&CpG.31	0.0615806	0.23017	0.0401741	0.0514145	0.0220301
CpG.22&CpG.24&CpG.25&CpG.27&CpG.29&CpG.30	0.0629998	0.279786	0.0750836	0.0536767	0.00940332
CpG.22&CpG.23&CpG.24&CpG.29&CpG.31	0.0630154	0.24959	0.0705373	0.0558382	0.0179166
CpG.22&CpG.23&CpG.25&CpG.26&CpG.28&CpG.31	0.0634791	0.254225	0.0694398	0.0550442	0.0251716
CpG.22&CpG.23&CpG.26&CpG.28&CpG.30&CpG.31	0.0639547	0.257699	0.0712832	0.0545612	0.0250685
CpG.22&CpG.28&CpG.29&CpG.30	0.0640927	0.237958	0.0461243	0.0465619	0.0166369
CpG.22&CpG.26&CpG.27&CpG.29&CpG.30&CpG.31	0.0649891	0.275134	0.0810328	0.053792	0.0188175
CpG.22&CpG.26&CpG.28&CpG.29&CpG.30	0.0665442	0.246843	0.044612	0.0544655	0.022802
CpG.23&CpG.24&CpG.25&CpG.26&CpG.27&CpG.28	0.0666086	0.294489	0.0853279	0.0586494	0.0235615
CpG.25&CpG.26&CpG.27&CpG.28&CpG.29&CpG.30	0.0673741	0.28647	0.0742667	0.0550014	0.0209514
CpG.23&CpG.24&CpG.26&CpG.28&CpG.30&CpG.31	0.0684465	0.260207	0.0695362	0.0572547	0.0244648
CpG.22&CpG.24&CpG.26&CpG.28&CpG.30&CpG.31	0.0689544	0.233644	0.0455402	0.0509315	0.021816
CpG.22&CpG.23&CpG.25&CpG.26&CpG.27&CpG.28&CpG.29&CpG.31	0.0698438	0.27422	0.0827356	0.0539028	0.0220782
CpG.24&CpG.27&CpG.28&CpG.29&CpG.30	0.0705526	0.277076	0.0876482	0.0485143	0.0158494
CpG.25&CpG.26&CpG.27&CpG.28&CpG.30	0.0706548	0.293782	0.0805817	0.0538429	0.0232085
CpG.22&CpG.23&CpG.24&CpG.25&CpG.26&CpG.29&CpG.31	0.0708083	0.258141	0.059439	0.0608558	0.018467
CpG.22&CpG.23&CpG.24&CpG.25&CpG.29&CpG.30&CpG.31	0.0710327	0.260301	0.0607273	0.0568187	0.0147481
CpG.22&CpG.23&CpG.24&CpG.28&CpG.29&CpG.31	0.0718498	0.240304	0.0670656	0.0506037	0.0205232
CpG.22&CpG.23&CpG.27&CpG.28&CpG.29&CpG.31	0.0721008	0.272454	0.0978008	0.0474038	0.0203807
CpG.22&CpG.23&CpG.24&CpG.25&CpG.29&CpG.31	0.0734458	0.254101	0.0640508	0.0566517	0.0161485
CpG.23&CpG.24&CpG.25&CpG.27&CpG.28&CpG.29&CpG.30&CpG.31	0.0737551	0.277991	0.0815811	0.0523905	0.0180835
CpG.22&CpG.23&CpG.26&CpG.27&CpG.29&CpG.30&CpG.31	0.0744617	0.288676	0.0821928	0.0576989	0.0200482
CpG.23&CpG.25&CpG.27&CpG.28&CpG.30&CpG.31	0.075098	0.291403	0.0916246	0.0498279	0.020642
CpG.23&CpG.25&CpG.27&CpG.28&CpG.29&CpG.31	0.0786368	0.283472	0.0930404	0.0503234	0.0209062
CpG.22&CpG.23&CpG.24&CpG.26&CpG.29&CpG.31	0.0787979	0.255055	0.064495	0.0608785	0.0202295
CpG.22&CpG.23&CpG.26&CpG.27&CpG.29&CpG.30	0.0788682	0.304795	0.0769693	0.0615333	0.0189425
CpG.22&CpG.23&CpG.24&CpG.26&CpG.27&CpG.28&CpG.29&CpG.31	0.0792759	0.267838	0.084472	0.0537332	0.0220235
CpG.22&CpG.23&CpG.26&CpG.27&CpG.28&CpG.29&CpG.30	0.0797112	0.288949	0.0818201	0.056233	0.0222635
CpG.22&CpG.25&CpG.26&CpG.27&CpG.28&CpG.29&CpG.30	0.0819274	0.275624	0.0736181	0.0533157	0.019639
CpG.23&CpG.25&CpG.28&CpG.29&CpG.30&CpG.31	0.085566	0.263305	0.0675367	0.0532664	0.0204272
CpG.22&CpG.28&CpG.30&CpG.31	0.0865602	0.223472	0.0500526	0.0400366	0.0141229
CpG.23&CpG.25&CpG.27&CpG.28&CpG.29&CpG.30	0.0917935	0.301061	0.0815462	0.0541781	0.0195351
CpG.22&CpG.23&CpG.24&CpG.25&CpG.27&CpG.29&CpG.31	0.0918283	0.277587	0.0853219	0.0542961	0.0160047
CpG.22&CpG.23&CpG.26&CpG.27&CpG.29&CpG.31	0.093733	0.287205	0.0899367	0.0576786	0.0219617
CpG.23&CpG.25&CpG.26&CpG.27&CpG.28&CpG.29&CpG.31	0.094381	0.283316	0.0849349	0.0554316	0.0233854
CpG.22&CpG.24&CpG.25&CpG.26&CpG.27&CpG.30&CpG.31	0.0945142	0.271878	0.0759135	0.0545771	0.017302
CpG.22&CpG.23&CpG.24&CpG.26&CpG.27&CpG.28&CpG.31	0.0945534	0.270399	0.090904	0.0527245	0.0235877
CpG.23&CpG.25&CpG.26&CpG.28&CpG.30	0.094764	0.284067	0.0627399	0.0620384	0.0243758
CpG.22&CpG.25&CpG.26&CpG.28&CpG.30&CpG.31	0.0974347	0.242154	0.0484156	0.0511576	0.0219276
CpG.22&CpG.25&CpG.28&CpG.30&CpG.31	0.0980054	0.234109	0.0494435	0.0441731	0.0153345
CpG.22&CpG.23&CpG.24&CpG.26&CpG.29&CpG.30&CpG.31	0.0995798	0.261118	0.061022	0.0604417	0.0185031
CpG.23&CpG.25&CpG.26&CpG.27&CpG.28&CpG.29&CpG.30	0.100172	0.298392	0.0747753	0.0587356	0.0215269
CpG.22&CpG.23&CpG.27&CpG.28&CpG.30&CpG.31	0.100192	0.280386	0.0975361	0.0469083	0.020023
CpG.22&CpG.23&CpG.29&CpG.30&CpG.31	0.100951	0.26397	0.0717421	0.0555299	0.0178539
CpG.22&CpG.25&CpG.27&CpG.29&CpG.31	0.101551	0.269516	0.089615	0.047914	0.0121136
CpG.23&CpG.24&CpG.25&CpG.29&CpG.30&CpG.31	0.101685	0.268592	0.0620314	0.0590883	0.014756
CpG.23&CpG.25&CpG.26&CpG.27&CpG.28&CpG.29&CpG.30&CpG.31	0.101922	0.285088	0.0787941	0.0557302	0.0216671
CpG.22&CpG.23&CpG.24&CpG.27&CpG.28&CpG.29&CpG.30	0.102665	0.280837	0.0853198	0.0524162	0.018216
CpG.22&CpG.23&CpG.25&CpG.26&CpG.27&CpG.29&CpG.30	0.106404	0.300775	0.0710634	0.061417	0.0172948
CpG.23&CpG.24&CpG.26&CpG.28&CpG.29&CpG.30	0.108269	0.269864	0.0617502	0.0616049	0.0218291
CpG.22&CpG.25&CpG.26&CpG.27&CpG.28&CpG.30&CpG.31	0.108767	0.267346	0.0799752	0.0495869	0.0204439
CpG.22&CpG.23&CpG.24&CpG.28&CpG.30&CpG.31	0.111189	0.248235	0.0711203	0.0501082	0.0202621
CpG.22&CpG.24&CpG.25&CpG.26&CpG.27&CpG.28&CpG.30&CpG.31	0.11504	0.262128	0.0754995	0.0508089	0.0192403
CpG.24&CpG.25&CpG.28&CpG.30&CpG.31	0.11862	0.237118	0.0480909	0.0474053	0.0167192
CpG.24&CpG.25&CpG.28&CpG.29&CpG.30&CpG.31	0.120971	0.239249	0.0433296	0.0496367	0.0159217
CpG.23&CpG.24&CpG.25&CpG.26&CpG.27&CpG.28&CpG.29&CpG.30	0.125049	0.289293	0.0738577	0.0588139	0.0199313
CpG.22&CpG.23&CpG.25&CpG.26&CpG.27&CpG.30&CpG.31	0.129996	0.292497	0.0806983	0.0576882	0.0200463
CpG.22&CpG.23&CpG.25&CpG.27&CpG.28&CpG.29&CpG.31	0.140133	0.273055	0.0892937	0.049306	0.0192736
CpG.22&CpG.23&CpG.28&CpG.29&CpG.30&CpG.31	0.142245	0.252287	0.0702599	0.0503468	0.0204009
CpG.22&CpG.24&CpG.25&CpG.26&CpG.27&CpG.29&CpG.31	0.144179	0.26508	0.0753656	0.0550018	0.017431
CpG.22&CpG.25&CpG.27&CpG.28&CpG.29&CpG.30	0.144367	0.274498	0.0805786	0.0478549	0.014572
CpG.22&CpG.25&CpG.27&CpG.28&CpG.31	0.148891	0.258309	0.0959592	0.0406415	0.0133046
CpG.22&CpG.23&CpG.26&CpG.27&CpG.30&CpG.31	0.152471	0.295137	0.0880688	0.0571831	0.0219108
CpG.22&CpG.23&CpG.24&CpG.25&CpG.26&CpG.27&CpG.28&CpG.31	0.154943	0.271181	0.0841898	0.0537238	0.0220201
CpG.22&CpG.24&CpG.28&CpG.31	0.155101	0.205496	0.0157893	0.040422	0.0147759
CpG.22&CpG.23&CpG.24&CpG.25&CpG.26&CpG.28&CpG.31	0.157402	0.250136	0.0643064	0.0556611	0.0230363
CpG.22&CpG.25&CpG.27&CpG.29&CpG.30	0.172555	0.290623	0.0785241	0.0525396	0.0100414
CpG.22&CpG.24&CpG.25&CpG.26&CpG.28&CpG.30&CpG.31	0.179301	0.239789	0.044638	0.0523297	0.0202558
CpG.24&CpG.25&CpG.26&CpG.28&CpG.29&CpG.30&CpG.31	0.182996	0.245411	0.0427818	0.054843	0.0200246
CpG.22&CpG.23&CpG.24&CpG.29&CpG.30&CpG.31	0.185382	0.257575	0.0660526	0.0561686	0.0160455
CpG.22&CpG.23&CpG.26&CpG.27&CpG.28&CpG.31	0.187765	0.277866	0.0972003	0.0516182	0.0256393
CpG.22&CpG.23&CpG.24&CpG.25&CpG.27&CpG.28&CpG.29&CpG.31	0.192035	0.267123	0.0843554	0.050563	0.0181947
CpG.22&CpG.23&CpG.25&CpG.26&CpG.27&CpG.28&CpG.29&CpG.30	0.193857	0.287412	0.0758753	0.0567938	0.0206729
CpG.22&CpG.23&CpG.25&CpG.28&CpG.30&CpG.31	0.206984	0.256745	0.0709242	0.0503343	0.0203932
CpG.22&CpG.23&CpG.24&CpG.26&CpG.27&CpG.30&CpG.31	0.212485	0.285203	0.0845827	0.0574944	0.0200187
CpG.22&CpG.24&CpG.25&CpG.26&CpG.27&CpG.29&CpG.30	0.213766	0.280156	0.0685486	0.0583058	0.0149561
CpG.22&CpG.25&CpG.27&CpG.28&CpG.30&CpG.31	0.214113	0.264841	0.087307	0.0435047	0.013813
CpG.22&CpG.23&CpG.25&CpG.26&CpG.27&CpG.29&CpG.31	0.220393	0.285698	0.0821974	0.058113	0.0200811
CpG.22&CpG.23&CpG.24&CpG.28&CpG.29&CpG.30&CpG.31	0.222329	0.248474	0.0649267	0.0516347	0.0189325
CpG.22&CpG.24&CpG.28&CpG.30&CpG.31	0.229141	0.223897	0.0433572	0.0439017	0.0149763
CpG.22&CpG.23&CpG.25&CpG.27&CpG.29&CpG.31	0.236233	0.286251	0.0900285	0.0534518	0.0173607
CpG.22&CpG.24&CpG.25&CpG.27&CpG.29&CpG.31	0.248836	0.262196	0.0821349	0.0498221	0.0117998
CpG.22&CpG.24&CpG.25&CpG.26&CpG.27&CpG.28&CpG.31	0.258232	0.257075	0.0800744	0.0498072	0.0205554
CpG.22&CpG.23&CpG.28&CpG.30&CpG.31	0.273205	0.252763	0.0785422	0.0482574	0.0220794
CpG.22&CpG.23&CpG.24&CpG.25&CpG.26&CpG.28&CpG.30&CpG.31	0.277631	0.256056	0.0618462	0.0559311	0.0213411
CpG.22&CpG.23&CpG.25&CpG.27&CpG.28&CpG.31	0.313797	0.276912	0.0971752	0.0473913	0.0203709
CpG.22&CpG.23&CpG.24&CpG.26&CpG.27&CpG.29&CpG.31	0.317802	0.278404	0.0853389	0.0579191	0.0200583
CpG.22&CpG.23&CpG.25&CpG.26&CpG.28&CpG.30&CpG.31	0.318917	0.260407	0.0654656	0.0554409	0.0230024
CpG.22&CpG.23&CpG.25&CpG.26&CpG.27&CpG.28&CpG.31	0.326474	0.277693	0.0887325	0.0529183	0.0236568
CpG.22&CpG.23&CpG.25&CpG.27&CpG.30&CpG.31	0.333128	0.294183	0.0882653	0.0529562	0.0171503
CpG.22&CpG.23&CpG.24&CpG.25&CpG.26&CpG.27&CpG.30&CpG.31	0.349261	0.284134	0.0783667	0.0578975	0.0185687
CpG.22&CpG.23&CpG.25&CpG.26&CpG.28&CpG.29&CpG.31	0.356086	0.253609	0.0634106	0.0558656	0.0230809
CpG.22&CpG.24&CpG.25&CpG.27&CpG.28&CpG.31	0.378859	0.252857	0.0868612	0.0437616	0.0141429
CpG.22&CpG.23&CpG.26&CpG.27&CpG.28&CpG.30&CpG.31	0.451067	0.280671	0.0890411	0.0525043	0.0235225
CpG.22&CpG.23&CpG.24&CpG.25&CpG.26&CpG.27&CpG.29&CpG.31	0.621548	0.278186	0.0790109	0.0582691	0.0185967
