# Supplementary material for: Bisulfite profiling of the MGMT promoter and comparison with routine testing in glioblastoma diagnostics
Source: Clin Epigenetics. 2022 Feb 18;14:26. doi: 10.1186/s13148-022-01244-4 (PMC8857788; doi:10.1186/s13148-022-01244-4)
Supplement: Supplementary file 5 — Additional file 5: Table S3. P values obtained for Cox regression survival analysis for each CpG in MGMTup, MGMTe1 and MGMTi1; 1st sheet: all samples; 2nd sheet: statistical outliers #18 and #23 were excluded from analysis. [file 13148_2022_1244_MOESM5_ESM.xlsx]

## Sheet: including 716-10, H20145-14
CpG site	p-values
CpG.-68	0.671311
CpG.-67	0.0329383
CpG.-66	0.0656454
CpG.-65	0.00907398
CpG.-64	0.0661597
CpG.-63	0.0383658
CpG.-62	0.474014
CpG.-61	0.0394155
CpG.-60	0.182837
CpG.-59	0.115593
CpG.-58	0.736913
CpG.-57	0.168418
CpG.-56	0.230957
CpG.-55	0.349331
CpG.-54	0.210021
CpG.-53	0.404092
CpG.-52	0.662572
CpG.-51	0.552888
CpG.-50	0.251306
CpG.-49	0.148985
CpG.-48	0.0839299
CpG.-47	0.28179
CpG.6	0.0684834
CpG.7	0.145587
CpG.8	0.115527
CpG.9	0.0349962
CpG.10	0.480969
CpG.11	0.282774
CpG.12	0.503711
CpG.13	0.0677446
CpG.14	0.0878343
CpG.15	0.0870021
CpG.16	0.0644663
CpG.17	0.0972182
CpG.18	0.80554
CpG.19	0.521823
CpG.20	0.765443
CpG.21	0.798646
CpG.22	0.648863
CpG.23	0.793719
CpG.24	0.630985
CpG.25	0.701005
CpG.26	0.975049
CpG.27	0.573803
CpG.28	0.647796
CpG.29	0.9896
CpG.30	0.439283
CpG.31	0.314672
CpG.32	0.771315

## Sheet: excluding 716-10, H20145-14
CpG site	p-value
CpG.-68	0.207532
CpG.-67	0.236666
CpG.-66	0.226195
CpG.-65	0.210509
CpG.-64	0.117614
CpG.-63	0.591249
CpG.-62	0.864139
CpG.-61	0.14294
CpG.-60	0.419329
CpG.-59	0.29448
CpG.-58	0.520404
CpG.-57	0.301755
CpG.-56	0.320256
CpG.-55	0.580499
CpG.-54	0.4217
CpG.-53	0.89043
CpG.-52	0.801005
CpG.-51	0.620257
CpG.-50	0.205856
CpG.-49	0.199848
CpG.-48	0.102837
CpG.-47	0.41927
CpG.6	0.94861
CpG.7	0.85595
CpG.8	0.90887
CpG.9	0.797941
CpG.10	0.692102
CpG.11	0.446927
CpG.12	0.346937
CpG.13	0.653211
CpG.14	0.666134
CpG.15	0.973824
CpG.16	0.736844
CpG.17	0.975751
CpG.18	0.885178
CpG.19	0.474565
CpG.20	0.631166
CpG.21	0.880344
CpG.22	0.792758
CpG.23	0.940281
CpG.24	0.916234
CpG.25	0.826542
CpG.26	0.865577
CpG.27	0.574813
CpG.28	0.638014
CpG.29	0.849079
CpG.30	0.606849
CpG.31	0.353892
CpG.32	0.58266
